# Supplementary material for: Seasonal influence on miRNA expression dynamics of extracellular vesicles in equine follicular fluid
Source: J Anim Sci Biotechnol. 2024 Oct 9;15:137. doi: 10.1186/s40104-024-01097-2 (PMC11462823; doi:10.1186/s40104-024-01097-2)
Supplement: Supplementary file 2 — Additional file 2. Expressed miRNAs in each seasonal group represented as the average CPM value. [file 40104_2024_1097_MOESM2_ESM.xlsx]

## Sheet: All miRNA
SAN (235 miRNAs)					SOV (231 miRNAs)					SUM (238 miRNAs)					FOV (249 miRNAs)
Name	Feature ID	miRBase accession	CPM Avg		Name	Feature ID	miRBase accession	CPM Avg		Name	Feature ID	miRBase accession	CPM Avg		Name	Feature ID	miRBase accession	CPM Avg
eca-miR-139-3p	GGAGACGCGGCCCTGTTGGAGT	MI0012735	10.3199		eca-miR-490-3p	CAACCTGGAGGACTCCATGCTG	MI0012698	10.426		eca-miR-146b-3p	TGCCCTAGGGACTCAGTTCTGG	MI0012648	10.2003		eca-miR-190a	TGATATGTTTGATATATTAGGT	MI0012652	10.0415
eca-miR-409-5p	AGGTTACCCGAGCAACTTTGCAT	MI0012896	10.3199		eca-miR-503	TAGCAGCGGGAACAGTACTGCAG	MI0012972	10.426		eca-miR-129b-3p	AAGCCCTTACCCCAAAAAGCAT	MI0012789	10.2278		eca-miR-216b	AAATCTCTGCAGGCAAATGTGA	MI0012818	10.0415
eca-miR-8914	TTTGAGCTGTGTTGGTTGTCACG	MI0028049	10.9658		eca-miR-873	GCAGGAACTTGTGAGTCTCCT	MI0012871	10.426		eca-miR-383	AGATCAGAAGGTGATTGTGGCT	MI0012930	10.7215		eca-miR-431	TGTCTTGCAGGCCGTCATGCAGG	MI0012900	10.0415
eca-miR-142-3p	TGTAGTGTTTCCTACTTTATGGA	MI0012771	11.1757		eca-miR-124	TAAGGCACGCGGTGAATGCC	MI0012662	10.5696		eca-miR-105	TCAAATGCTCAGACTCCTGTGGT	MI0012941	12.3721		eca-miR-514	ATTGACACCTCTGTGAGTGGA	MI0012978	10.0415
eca-miR-338-3p	TCCAGCATCAGTGATTTTGTTG	MI0012781	11.1757		eca-miR-185	CAGGGGCTGGCTTTCCTCTGGT	MI0028070	10.5696		eca-miR-301b-3p	CAGTGCAATGATATTGTCAAAGC	MI0012752	12.3721		eca-miR-19a	TGTGCAAATCTATGCAAAACTGA	MI0012833	12.4949
eca-miR-15a	TAGCAGCACATAATGGTTTGTG	MI0012829	11.487		eca-miR-302b	TAAGTGCTTCCATGTTTTAGTAG	MI0012668	10.5696		eca-miR-542-3p	TGTGACAGATTGATAACTGAAA	MI0012980	12.3721		eca-miR-211	TTCCCTTTGTCATCCTTTGCCT	MI0012657	13.1652
eca-miR-376c	AACATAGAGGAAATTCCACGT	MI0012890	11.487		eca-miR-338-5p	AACAATATCCTGGTGCTGAGTG	MI0012781	10.5696		eca-miR-190b	TGATATGTTTGATATTGGGTT	MI0012710	12.8948		eca-miR-154a	TAGGTTATCCGTGTTGCCTTCG	MI0012879	13.5584
eca-miR-490-3p	CAACCTGGAGGACTCCATGCTG	MI0012698	11.487		eca-miR-491-5p	AGTGGGGAACCCTTCCATGAGG	MI0012867	10.5696		eca-miR-590-3p	TAATTTTATGTATAAGCTAGT	MI0012803	13.9662		eca-miR-409-5p	AGGTTACCCGAGCAACTTTGCAT	MI0012896	13.5584
eca-miR-376a	ATCATAGAGGAAAATCCACGT	MI0012888	11.6399		eca-miR-671-3p	TCCGGTTCTCAGGGCTCCACC	MI0012701	10.5696		eca-miR-211	TTCCCTTTGTCATCCTTTGCCT	MI0012657	14.5164		eca-miR-18a	TAAGGTGCATCTAGTGCAGATAG	MI0012832	13.8355
eca-miR-532-3p	CCTCCCACACCCAAGGCTTGCA	MI0012979	11.6399		eca-miR-769a-3p	CTGGGATCTCGGGGGTCTTGGTT	MI0012765	10.5696		eca-miR-136	ACTCCATTTGTTTTGATGATGG	MI0012878	14.9566		eca-miR-1296	TTAGGGCCCTGGCTCCATCTCC	MI0012647	14.2288
eca-miR-655	ATAATACATGGTTAACCTCTTT	MI0012914	11.9512		eca-miR-141	TAACACTGTCTGGTAAAGATGG	MI0012723	10.6773		eca-miR-450a	TTTTGCGATGTGTTCCTAATAT	MI0012965	14.9566		eca-miR-137	TTATTGCTTAAGAATACGCGTAG	MI0012705	14.2288
eca-miR-1379	GCACGGGCTGCAGCGCCGACGCCT	MI0028305	12.2858		eca-miR-138	AGCTGGTGTTGTGAATCAGGCCG	MI0012681	11.1156		eca-miR-532-3p	CCTCCCACACCCAAGGCTTGCA	MI0012979	14.9566		eca-miR-142-5p	CATAAAGTAGAAAGCACTACT	MI0012771	14.2288
eca-miR-142-5p	CATAAAGTAGAAAGCACTACT	MI0012771	13.0613		eca-miR-671-5p	AGGAAGCCCTGGAGGGGCTGGAG	MI0012701	11.1156		eca-miR-488	TTGAAAGGCTATTTCTTGGTC	MI0012718	15.0666		eca-miR-302a	TAAGTGCTTCCATGTTTTAGTGA	MI0012667	14.622
eca-miR-9177	GAGCAGTGGGTGCAGACAGGC	MI0028405	13.1183		eca-miR-345-3p	CCTGAACTAGGGGTCTGGAGGC	MI0012885	11.6617		eca-miR-135a	TATGGCTTTTTATTCCTATGTGA	MI0012823	17.2109		eca-miR-345-3p	CCTGAACTAGGGGTCTGGAGGC	MI0012885	15.6186
eca-miR-615-5p	GGGGGTCCCCGGTGCTCGGATC	MI0012729	13.5825		eca-miR-324-3p	CCACTGCCCCAGGTGCTGCTGG	MI0012780	11.9131		eca-miR-153	TTGCATAGTCACAAAAGTGATC	MI0012690	17.2109		eca-miR-758	TTTGTGACCTGGTCCACTAACC	MI0012916	15.6186
eca-miR-138	AGCTGGTGTTGTGAATCAGGCCG	MI0012681	13.6059		eca-miR-137	TTATTGCTTAAGAATACGCGTAG	MI0012705	12.1644		eca-miR-504	AGACCCTGGTCTGCACTCTATC	MI0012973	17.7611		eca-miR-188-5p	CATCCCTTGCATGGTGGAGGG	MI0012946	16.6822
eca-miR-590-3p	TAATTTTATGTATAAGCTAGT	MI0012803	13.6059		eca-miR-144	TACAGTATAGATGATGTACT	MI0012772	12.1644		eca-miR-1842	TGGCTCTGTGAGGTCGGCTCA	MI0012799	18.8615		eca-miR-504	AGACCCTGGTCTGCACTCTATC	MI0012973	16.6822
eca-miR-105	TCAAATGCTCAGACTCCTGTGGT	MI0012941	14.3814		eca-miR-598	TACGTCATCGTTGTCATCGTCA	MI0012678	12.1644		eca-miR-425	CCATCGGGAATATCGTGTCCGCCC	MI0028397	19.3552		eca-miR-148b-5p	GAAGTTCTGTTATACACTCAGG	MI0012724	16.9593
eca-miR-1301	TTGCAGCTGCCTGGGAGTGATTTC	MI0012815	14.3814		eca-miR-369-5p	AGATCGACCGTGTCATATTCGC	MI0012886	13.7853		eca-miR-9156	TCTAGGGCGCCTGTGAAGATGGT	MI0028379	19.6349		eca-miR-490-3p	CAACCTGGAGGACTCCATGCTG	MI0012698	16.9593
eca-miR-425	CCATCGGGAATATCGTGTCCGCCC	MI0028397	14.6927		eca-miR-9021	CTGCTGCCGAGAGTTGTTCACTGT	MI0028184	13.7853		eca-miR-217	TACTGCATCAGGAACTGATTGGA	MI0012819	19.8244		eca-miR-500	TAATCCTTGCTACCTGGGTGAGA	MI0012968	16.9593
eca-miR-20b	CAAAGTGCTCATAGTGCAGGTAG	MI0012950	15.5485		eca-miR-410	AATATAACACAGATGGCCTGT	MI0012897	15.1647		eca-miR-1298	TTCATTCGGCTGTCCAGATGTA	MI0012944	19.9054		eca-miR-135b	TATGGCTTTTCATTCCTATGTGA	MI0012704	17.7457
eca-miR-758	TTTGTGACCTGGTCCACTAACC	MI0012916	15.5485		eca-miR-486-3p	CGGGGCAGCTCAGTACAGGAT	MI0012931	15.2724		eca-miR-767-5p	TGCACCATGGTTGTCTGAGCATG	MI0012986	19.9054		eca-miR-95	TTCAACGGGTCTTTATTGAGCA	MI0012686	18.7423
eca-miR-29c	TAGCACCATTTGAAATCGGTTA	MI0012716	16.3473		eca-miR-135a	TATGGCTTTTTATTCCTATGTGA	MI0012823	15.8543		eca-miR-874	CTGCCCTGGCCCGAGGGACCGA	MI0012813	20.2921		eca-miR-410	AATATAACACAGATGGCCTGT	MI0012897	19.4127
eca-miR-324-3p	CCACTGCCCCAGGTGCTGCTGG	MI0012780	16.7882		eca-miR-20b	CAAAGTGCTCATAGTGCAGGTAG	MI0012950	15.8543		eca-miR-324-5p	CGCATCCCCTAGGGCATTGGTGT	MI0012780	20.4005		eca-miR-9177	GAGCAGTGGGTGCAGACAGGC	MI0028405	19.4127
eca-miR-8985	TACTTTTTGGTCTGAGTGCGTCC	MI0028141	17.491		eca-miR-488	TTGAAAGGCTATTTCTTGGTC	MI0012718	15.8543		eca-miR-29c	TAGCACCATTTGAAATCGGTTA	MI0012716	21.4185		eca-miR-345-5p	GCTGACTCCTAGTCCAGTGCTC	MI0012885	20.4762
eca-miR-8986b	TGGTGTGCTAGAGTCCTCGGAGA	MI0028151	17.491		eca-miR-129b-3p	AAGCCCTTACCCCAAAAAGCAT	MI0012789	16.4004		eca-miR-129a-3p	AAGCCCTTACCCCAAAAAGTAT	MI0012687	21.4995		eca-miR-362-5p	AATCCTTGGAACCTAGGTGTGAGT	MI0012957	20.4762
eca-miR-492	AGGAGCTGCGGGACAAGATTCTT	MI0012676	17.9553		eca-miR-500	TAATCCTTGCTACCTGGGTGAGA	MI0012968	16.7595		eca-miR-582-3p	TAACCGGTTGAACAACTGAACC	MI0012852	21.4995		eca-miR-185	CAGGGGCTGGCTTTCCTCTGGT	MI0028070	20.7533
eca-miR-135b	TATGGCTTTTCATTCCTATGTGA	MI0012704	18.7541		eca-miR-330	TCTCTGGGCCTGTGTCTTAGGC	MI0012763	16.9465		eca-miR-345-3p	CCTGAACTAGGGGTCTGGAGGC	MI0012885	22.0222		eca-miR-873	GCAGGAACTTGTGAGTCTCCT	MI0012871	20.7533
eca-miR-514	ATTGACACCTCTGTGAGTGGA	MI0012978	18.7541		eca-miR-429	TAATACTGTCTGGTAATGCCG	MI0012675	16.9465		eca-miR-424	CAGCAGCAATTCATGTTTTGAA	MI0012963	22.0222		eca-miR-488	TTGAAAGGCTATTTCTTGGTC	MI0012718	20.8694
eca-miR-582-5p	TTACAGTTGTTCAACCAGTTACT	MI0012852	19.0654		eca-miR-514	ATTGACACCTCTGTGAGTGGA	MI0012978	16.9465		eca-miR-490-5p	CCATGGATCTCCAGGTGGGT	MI0012698	23.1501		eca-miR-129a-3p	AAGCCCTTACCCCAAAAAGTAT	MI0012687	21.1465
eca-miR-331	GCCCCTGGGCCTATCCTAGAA	MI0012934	19.2184		eca-miR-188-5p	CATCCCTTGCATGGTGGAGGG	MI0012946	17.4926		eca-miR-196a	TAGGTAGTTTCATGTTGTTGGG	MI0012775	23.6163		eca-miR-212	TAACAGTCTCCAGTCACGGCC	MI0012777	21.1465
eca-miR-433	ATCATGATGGGCTCCTCGGTGT	MI0012902	19.4001		eca-miR-142-3p	TGTAGTGTTTCCTACTTTATGGA	MI0012771	17.7439		eca-miR-193b	AACTGGCCCACAAAGTCCCGCT	MI0012800	23.9235		eca-miR-708	AAGGAGCTTACAATCTAGCTGGG	MI0012745	21.1465
eca-miR-369-5p	AGATCGACCGTGTCATATTCGC	MI0012886	19.9939		eca-miR-376c	AACATAGAGGAAATTCCACGT	MI0012890	17.7439		eca-miR-338-5p	AACAATATCCTGGTGCTGAGTG	MI0012781	25.2944		eca-miR-301b-5p	GCTGTGACGATGTTGCACTACT	MI0012752	21.5397
eca-miR-383	AGATCAGAAGGTGATTGTGGCT	MI0012930	20.4088		eca-miR-505	CGTCAACACTTGCTGGTTTCCT	MI0012974	20.3058		eca-miR-148b-5p	GAAGTTCTGTTATACACTCAGG	MI0012724	25.7606		eca-miR-302d	TAAGTGCTTCCATGTTTTAGTGT	MI0012670	21.5397
eca-miR-889	TTAATATCGGACAACCATTGT	MI0012918	21.0314		eca-miR-425	CCATCGGGAATATCGTGTCCGCCC	MI0028397	20.8519		eca-miR-1296	TTAGGGCCCTGGCTCCATCTCC	MI0012647	28.4551		eca-miR-675	TGGCGCGGAGAGGGCCCACAGTG	MI0012796	21.8661
eca-miR-32	TATTGCACATTACTAAGTTGCA	MI0012924	22.6057		eca-miR-324-5p	CGCATCCCCTAGGGCATTGGTGT	MI0012780	20.9955		eca-miR-671-5p	AGGAAGCCCTGGAGGGGCTGGAG	MI0012701	28.5391		eca-miR-125a-3p	ACAGGTGAGGTTCTTGGGAGCC	MI0012760	23.2067
eca-miR-302b	TAAGTGCTTCCATGTTTTAGTAG	MI0012668	22.8156		eca-miR-34b-3p	AATCACTAACTCCACTGCCATC	MI0012741	24.9009		eca-miR-31	AGGCAAGATGCTGGCATAGCT	MI0012866	28.9228		eca-miR-146b-3p	TGCCCTAGGGACTCAGTTCTGG	MI0012648	23.5999
eca-miR-410	AATATAACACAGATGGCCTGT	MI0012897	24.0554		eca-miR-15a	TAGCAGCACATAATGGTTTGTG	MI0012829	25.1523		eca-miR-371-5p	ACTCAAACTGTGGGGGCACT	MI0012764	29.0893		eca-miR-501-5p	ATCCTTCGTCCCTGGGTGAGA	MI0012970	23.9932
eca-miR-144	TACAGTATAGATGATGTACT	MI0012772	25.9931		eca-miR-296	GAGGGTTGGGTGGAGGCTTTCC	MI0012857	26.6828		eca-miR-8986b	TGGTGTGCTAGAGTCCTCGGAGA	MI0028151	29.499		eca-miR-29c	TAGCACCATTTGAAATCGGTTA	MI0012716	24.2703
eca-miR-129b-3p	AAGCCCTTACCCCAAAAAGCAT	MI0012789	26.7242		eca-miR-329a	AACACACCTAGTTAACCTCTTT	MI0012882	26.6828		eca-miR-376a	ATCATAGAGGAAAATCCACGT	MI0012888	29.583		eca-miR-3959	TGTATGTCAACTGATCCACAGTC	MI0028102	24.9898
eca-miR-598	TACGTCATCGTTGTCATCGTCA	MI0012678	27.0354		eca-miR-193b	AACTGGCCCACAAAGTCCCGCT	MI0012800	26.9341		eca-miR-9151	TGCCGGCTGTGCAGTGGGAGCTGG	MI0028374	30.6008		eca-miR-450a	TTTTGCGATGTGTTCCTAATAT	MI0012965	26.0533
eca-miR-330	TCTCTGGGCCTGTGTCTTAGGC	MI0012763	27.6293		eca-miR-146b-3p	TGCCCTAGGGACTCAGTTCTGG	MI0012648	27.1855		eca-miR-362-5p	AATCCTTGGAACCTAGGTGTGAGT	MI0012957	33.1579		eca-miR-15a	TAGCAGCACATAATGGTTTGTG	MI0012829	26.7237
eca-miR-454	TAGTGCAATATTGCTTATAGGGT	MI0012786	28.2985		eca-miR-582-5p	TTACAGTTGTTCAACCAGTTACT	MI0012852	28.4213		eca-miR-8917	CTTGCCCTTCTTCCTCTGACCTT	MI0028052	33.7341		eca-miR-380	TATGTAATATGGTCCACGTCTT	MI0012893	26.7237
eca-miR-329a	AACACACCTAGTTAACCTCTTT	MI0012882	28.4281		eca-miR-487b	AATCGTACAGGGTCATCCACTT	MI0012905	28.5649		eca-miR-135b	TATGGCTTTTCATTCCTATGTGA	MI0012704	33.7906		eca-miR-487a	AATCATACAGGGACATCCAGTT	MI0012904	27.1169
eca-miR-338-5p	AACAATATCCTGGTGCTGAGTG	MI0012781	28.4281		eca-miR-133b	TTTGGTCCCCTTCAACCAGCTA	MI0012844	28.8596		eca-miR-28-5p	AAGGAGCTCACAGTCTATTGAG	MI0012840	34.1773		eca-miR-8986a	TAGTGTGCTAGAGTCCTCGAAGAG	MI0028142	27.1169
eca-miR-369-3p	AATAATACATGGTTGATCTTT	MI0012886	28.7628		eca-miR-148b-5p	GAAGTTCTGTTATACACTCAGG	MI0012724	29.3623		eca-miR-450c	TTTTGCGATGTGTTCCTAATAC	MI0012967	35.3022		eca-miR-330	TCTCTGGGCCTGTGTCTTAGGC	MI0012763	30.9109
eca-miR-124	TAAGGCACGCGGTGAATGCC	MI0012662	30.0828		eca-miR-365	TAATGCCCCTAAAAATCCTTAT	MI0012783	30.7318		eca-miR-499-5p	TTAAGACTTGCAGTGATGTTT	MI0012858	37.0628		eca-miR-96	TTTGGCACTAGCACATTTTTGCT	MI0012702	31.5812
eca-miR-424	CAGCAGCAATTCATGTTTTGAA	MI0012963	31.6859		eca-miR-532-3p	CCTCCCACACCCAAGGCTTGCA	MI0012979	31.6728		eca-miR-9021	CTGCTGCCGAGAGTTGTTCACTGT	MI0028184	37.0628		eca-miR-424	CAGCAGCAATTCATGTTTTGAA	MI0012963	33.6414
eca-miR-365	TAATGCCCCTAAAAATCCTTAT	MI0012783	33.1122		eca-miR-345-5p	GCTGACTCCTAGTCCAGTGCTC	MI0012885	31.8164		eca-miR-660	TACCCATTGCATATCGGAGTTG	MI0012983	38.5759		eca-miR-376c	AACATAGAGGAAATTCCACGT	MI0012890	34.705
eca-miR-872	AAGGTTACTTGTTAGTTCAGG	MI0012870	33.2938		eca-miR-142-5p	CATAAAGTAGAAAGCACTACT	MI0012771	32.1112		eca-miR-409-5p	AGGTTACCCGAGCAACTTTGCAT	MI0012896	39.8108		eca-miR-598	TACGTCATCGTTGTCATCGTCA	MI0012678	34.705
eca-miR-485-3p	GTCATACACGGCTCTCCTCTCT	MI0012903	33.3172		eca-miR-433	ATCATGATGGGCTCCTCGGTGT	MI0012902	34.0008		eca-miR-18a	TAAGGTGCATCTAGTGCAGATAG	MI0012832	40.3045		eca-miR-136	ACTCCATTTGTTTTGATGATGG	MI0012878	37.5516
eca-miR-380	TATGTAATATGGTCCACGTCTT	MI0012893	33.5715		eca-miR-32	TATTGCACATTACTAAGTTGCA	MI0012924	34.2087		eca-miR-196b	TAGGTAGTTTCCTGTTGTTGGG	MI0012693	40.4497		eca-miR-365	TAATGCCCCTAAAAATCCTTAT	MI0012783	37.8287
eca-miR-299	TATGTGGGATGGTAAACCGCTT	MI0012880	34.0147		eca-miR-485-3p	GTCATACACGGCTCTCCTCTCT	MI0012903	34.6372		eca-miR-96	TTTGGCACTAGCACATTTTTGCT	MI0012702	41.8465		eca-miR-369-5p	AGATCGACCGTGTCATATTCGC	MI0012886	37.8287
eca-miR-187	TCGTGTCTTGTGTTGCAGCCGG	MI0012751	34.3026		eca-miR-223	TGTCAGTTTGTCAAATACCCCA	MI0012953	35.7218		eca-miR-365	TAATGCCCCTAAAAATCCTTAT	MI0012783	45.9182		eca-miR-497	CAGCAGCACACTGTGGTTTGT	MI0012787	37.8287
eca-miR-486-3p	CGGGGCAGCTCAGTACAGGAT	MI0012931	35.8249		eca-miR-889	TTAATATCGGACAACCATTGT	MI0012918	37.5037		eca-miR-29b	TAGCACCATTTGAAATCAGTGTT	MI0012695	48.2		eca-miR-383	AGATCAGAAGGTGATTGTGGCT	MI0012930	38.6151
eca-miR-7177b	AAATGGTCCCCTAGTGCTCTGG	MI0028323	36.8911		eca-miR-1379	GCACGGGCTGCAGCGCCGACGCCT	MI0028305	38.0498		eca-miR-329a	AACACACCTAGTTAACCTCTTT	MI0012882	49.4349		eca-miR-1842	TGGCTCTGTGAGGTCGGCTCA	MI0012799	39.6118
eca-miR-493b	TGAAGGTCTTCCGTGTGCCAGG	MI0012906	37.2984		eca-miR-125a-3p	ACAGGTGAGGTTCTTGGGAGCC	MI0012760	38.1141		eca-miR-34b-3p	AATCACTAACTCCACTGCCATC	MI0012741	49.9285		eca-miR-425	CCATCGGGAATATCGTGTCCGCCC	MI0028397	40.9524
eca-miR-660	TACCCATTGCATATCGGAGTTG	MI0012983	39.1114		eca-miR-331	GCCCCTGGGCCTATCCTAGAA	MI0012934	40.0396		eca-miR-369-5p	AGATCGACCGTGTCATATTCGC	MI0012886	53.6165		eca-miR-32	TATTGCACATTACTAAGTTGCA	MI0012924	41.6227
eca-miR-19b	TGTGCAAATCCATGCAAAACTGA	MI0012834	39.4509		eca-miR-744	TGCGGGGCTAGGGCTAACAGCAGT	MI0028274	40.0656		eca-miR-130a	CAGTGCAATGTTAAAAGGGCAT	MI0012790	54.2737		eca-miR-329a	AACACACCTAGTTAACCTCTTT	MI0012882	41.6227
eca-miR-342-5p	AGGGGTGCTATCTGTGATTGAG	MI0012884	41.9537		eca-miR-874	CTGCCCTGGCCCGAGGGACCGA	MI0012813	40.816		eca-miR-505	CGTCAACACTTGCTGGTTTCCT	MI0012974	55.2366		eca-miR-331	GCCCCTGGGCCTATCCTAGAA	MI0012934	41.8998
eca-miR-151-5p	TCGAGGAGCTCACAGTCTAGT	MI0012756	42.527		eca-miR-499-5p	TTAAGACTTGCAGTGATGTTT	MI0012858	42.1346		eca-miR-130b	CAGTGCAATGATGAAAGGGCAT	MI0012748	55.3711		eca-miR-326	CCTCTGGGCCCTTCCTCCAGC	MI0012740	42.4092
eca-miR-501-5p	ATCCTTCGTCCCTGGGTGAGA	MI0012970	43.4321		eca-miR-454	TAGTGCAATATTGCTTATAGGGT	MI0012786	42.2424		eca-miR-330	TCTCTGGGCCTGTGTCTTAGGC	MI0012763	55.8403		eca-miR-299	TATGTGGGATGGTAAACCGCTT	MI0012880	42.6194
eca-miR-3958	CAGATATTGCACGGTTGATCTCTT	MI0028104	44.5991		eca-miR-135b	TATGGCTTTTCATTCCTATGTGA	MI0012704	42.7885		eca-miR-125a-3p	ACAGGTGAGGTTCTTGGGAGCC	MI0012760	60.6775		eca-miR-532-3p	CCTCCCACACCCAAGGCTTGCA	MI0012979	43.0126
eca-miR-19a	TGTGCAAATCTATGCAAAACTGA	MI0012833	44.7521		eca-miR-483	TCACTCCTCTCCTCCCGTCTTCTT	MI0028301	44.7139		eca-miR-8986a	TAGTGTGCTAGAGTCCTCGAAGAG	MI0028142	62.0867		eca-miR-342-5p	AGGGGTGCTATCTGTGATTGAG	MI0012884	44.3532
eca-miR-8986a	TAGTGTGCTAGAGTCCTCGAAGAG	MI0028142	44.8378		eca-miR-329b	AACGAACCTGGTTAACCTCTTTT	MI0028106	45.3678		eca-miR-331	GCCCCTGGGCCTATCCTAGAA	MI0012934	62.8493		eca-miR-1379	GCACGGGCTGCAGCGCCGACGCCT	MI0028305	45.0728
eca-miR-193b	AACTGGCCCACAAAGTCCCGCT	MI0012800	45.0585		eca-miR-1180	TTTCCGGCTCGAGTGGGTGTGT	MI0012769	46.1478		eca-miR-361-5p	TTATCAGAATCTCCAGGGGTAC	MI0012956	63.8138		eca-miR-144	TACAGTATAGATGATGTACT	MI0012772	45.1397
eca-miR-656	AATATTATACAGTCAACCTCT	MI0012915	45.3254		eca-miR-758	TTTGTGACCTGGTCCACTAACC	MI0012916	47.1322		eca-miR-410	AATATAACACAGATGGCCTGT	MI0012897	64.6712		eca-miR-34b-3p	AATCACTAACTCCACTGCCATC	MI0012741	45.4168
eca-miR-744	TGCGGGGCTAGGGCTAACAGCAGT	MI0028274	46.8476		eca-miR-1468	CTCCGTTTGCCTGTTTTGCTG	MI0012945	47.3303		eca-miR-758	TTTGTGACCTGGTCCACTAACC	MI0012916	65.0226		eca-miR-15b	TAGCAGCACATCATGGTTTACA	MI0012706	47.9863
eca-miR-504	AGACCCTGGTCTGCACTCTATC	MI0012973	48.7854		eca-miR-136	ACTCCATTTGTTTTGATGATGG	MI0012878	47.5272		eca-miR-224	CAAGTCACTAGTGGTTCCGTT	MI0012954	65.4172		eca-miR-652	AATGGCGCCACTAGGGTTGTG	MI0012982	48.2634
eca-miR-450b-5p	TTTTGCAATATGTTCCTGAATA	MI0012966	50.1781		eca-miR-369-3p	AATAATACATGGTTGATCTTT	MI0012886	48.576		eca-miR-454	TAGTGCAATATTGCTTATAGGGT	MI0012786	66.0391		eca-miR-9021	CTGCTGCCGAGAGTTGTTCACTGT	MI0028184	48.5897
eca-miR-136	ACTCCATTTGTTTTGATGATGG	MI0012878	50.3153		eca-miR-3958	CAGATATTGCACGGTTGATCTCTT	MI0028104	50.0062		eca-miR-34c	AGGCAGTGTAGTTAGCTGATTGC	MI0012742	66.9499		eca-miR-374b	ATATAATACAACCTGCTAAGTG	MI0012960	48.9337
eca-miR-345-3p	CCTGAACTAGGGGTCTGGAGGC	MI0012885	51.9959		eca-miR-342-5p	AGGGGTGCTATCTGTGATTGAG	MI0012884	53.9586		eca-miR-1468	CTCCGTTTGCCTGTTTTGCTG	MI0012945	70.1932		eca-miR-296	GAGGGTTGGGTGGAGGCTTTCC	MI0012857	50.3236
eca-miR-362-5p	AATCCTTGGAACCTAGGTGTGAGT	MI0012957	53.726		eca-miR-676	CCGTCCTAAGGTTGTTGAGTT	MI0028342	56.1788		eca-miR-889	TTAATATCGGACAACCATTGT	MI0012918	70.5005		eca-miR-1468	CTCCGTTTGCCTGTTTTGCTG	MI0012945	53.7736
eca-miR-345-5p	GCTGACTCCTAGTCCAGTGCTC	MI0012885	54.7894		eca-miR-450a	TTTTGCGATGTGTTCCTAATAT	MI0012965	56.5738		eca-miR-335	TCAAGAGCAATAACGAAAAATGT	MI0012696	71.7049		eca-miR-338-5p	AACAATATCCTGGTGCTGAGTG	MI0012781	55.1812
eca-miR-652	AATGGCGCCACTAGGGTTGTG	MI0012982	55.1474		eca-miR-107b	AGCAGCATTGTACAGGGCTATCA	MI0012643	56.9687		eca-miR-124	TAAGGCACGCGGTGAATGCC	MI0012662	73.6824		eca-miR-224	CAAGTCACTAGTGGTTCCGTT	MI0012954	57.3083
eca-miR-499-5p	TTAAGACTTGCAGTGATGTTT	MI0012858	55.4636		eca-miR-362-5p	AATCCTTGGAACCTAGGTGTGAGT	MI0012957	58.3296		eca-miR-429	TAATACTGTCTGGTAATGCCG	MI0012675	74.9235		eca-miR-872	AAGGTTACTTGTTAGTTCAGG	MI0012870	57.6346
eca-miR-505	CGTCAACACTTGCTGGTTTCCT	MI0012974	56.392		eca-miR-95	TTCAACGGGTCTTTATTGAGCA	MI0012686	58.6428		eca-miR-132	TAACAGTCTACAGCCATGGTCG	MI0012770	75.7427		eca-miR-8908j	CTACCCGGAAGGTACTGATCACCTA	MI0028350	58.4879
eca-miR-708	AAGGAGCTTACAATCTAGCTGGG	MI0012745	56.7267		eca-miR-493b	TGAAGGTCTTCCGTGTGCCAGG	MI0012906	60.6402		eca-miR-20b	CAAAGTGCTCATAGTGCAGGTAG	MI0012950	79.1278		eca-miR-542-3p	TGTGACAGATTGATAACTGAAA	MI0012980	59.6455
eca-miR-450c	TTTTGCGATGTGTTCCTAATAC	MI0012967	57.2196		eca-miR-19a	TGTGCAAATCTATGCAAAACTGA	MI0012833	61.1429		eca-miR-195	TAGCAGCACAGAAATATTGGC	MI0012774	80.9712		eca-miR-106b	TAAAGTGCTGACAGTGCAGAT	MI0012797	60.249
eca-miR-296	GAGGGTTGGGTGGAGGCTTTCC	MI0012857	60.2203		eca-miR-187	TCGTGTCTTGTGTTGCAGCCGG	MI0012751	61.668		eca-miR-15b	TAGCAGCACATCATGGTTTACA	MI0012706	84.9295		eca-miR-141	TAACACTGTCTGGTAAAGATGG	MI0012723	61.0354
eca-miR-194	TGTAACAGCAACTCCATGTGGA	MI0012793	63.4829		eca-miR-29c	TAGCACCATTTGAAATCGGTTA	MI0012716	61.8759		eca-miR-342-5p	AGGGGTGCTATCTGTGATTGAG	MI0012884	88.7048		eca-miR-107b	AGCAGCATTGTACAGGGCTATCA	MI0012643	61.4286
eca-miR-34b-3p	AATCACTAACTCCACTGCCATC	MI0012741	63.9471		eca-miR-194	TGTAACAGCAACTCCATGTGGA	MI0012793	64.8762		eca-miR-1379	GCACGGGCTGCAGCGCCGACGCCT	MI0028305	89.108		eca-miR-499-5p	TTAAGACTTGCAGTGATGTTT	MI0012858	64.1591
eca-miR-107b	AGCAGCATTGTACAGGGCTATCA	MI0012643	64.6398		eca-miR-15b	TAGCAGCACATCATGGTTTACA	MI0012706	65.5225		eca-miR-326	CCTCTGGGCCCTTCCTCCAGC	MI0012740	90.6227		eca-miR-34c	AGGCAGTGTAGTTAGCTGATTGC	MI0012742	66.8896
eca-miR-450a	TTTTGCGATGTGTTCCTAATAT	MI0012965	67.1035		eca-miR-130a	CAGTGCAATGTTAAAAGGGCAT	MI0012790	65.9076		eca-miR-501-5p	ATCCTTCGTCCCTGGGTGAGA	MI0012970	93.9807		eca-miR-769a-5p	GGAGACCTCTGGGTTCTGAGCT	MI0012765	67.743
eca-miR-429	TAATACTGTCTGGTAATGCCG	MI0012675	68.8596		eca-miR-151-5p	TCGAGGAGCTCACAGTCTAGT	MI0012756	66.9737		eca-miR-450b-5p	TTTTGCAATATGTTCCTGAATA	MI0012966	99.5302		eca-miR-142-3p	TGTAGTGTTTCCTACTTTATGGA	MI0012771	68.3464
eca-miR-361-5p	TTATCAGAATCTCCAGGGGTAC	MI0012956	69.0695		eca-miR-340-3p	TCCGTCTCAGTTACTTTATAGCC	MI0012811	75.3665		eca-miR-872	AAGGTTACTTGTTAGTTCAGG	MI0012870	101.705		eca-miR-151-5p	TCGAGGAGCTCACAGTCTAGT	MI0012756	68.9226
eca-miR-671-3p	TCCGGTTCTCAGGGCTCCACC	MI0012701	69.4534		eca-miR-424	CAGCAGCAATTCATGTTTTGAA	MI0012963	75.5535		eca-miR-1301	TTGCAGCTGCCTGGGAGTGATTTC	MI0012815	107.173		eca-miR-193b	AACTGGCCCACAAAGTCCCGCT	MI0012800	69.8032
eca-miR-140-5p	CAGTGGTTTTACCCTATGGTAG	MI0012682	69.9746		eca-miR-149	TCTGGCTCCGTGTCTTCACTCCC	MI0012725	76.6023		eca-miR-133a	TTTGGTCCCCTTCAACCAGCTG	MI0012749	107.236		eca-miR-302c	TAAGTGCTTCCATGTTTCAGTGG	MI0012669	72.3235
eca-miR-135a	TATGGCTTTTTATTCCTATGTGA	MI0012823	71.1416		eca-miR-196a	TAGGTAGTTTCATGTTGTTGGG	MI0012775	77.5867		eca-miR-652	AATGGCGCCACTAGGGTTGTG	MI0012982	111.656		eca-miR-582-3p	TAACCGGTTGAACAACTGAACC	MI0012852	73.5972
eca-miR-34a	TGGCAGTGTCTTAGCTGGTTGT	MI0012673	71.7024		eca-miR-450c	TTTTGCGATGTGTTCCTAATAC	MI0012967	80.8395		eca-miR-1180	TTTCCGGCTCGAGTGGGTGTGT	MI0012769	114.132		eca-miR-1180	TTTCCGGCTCGAGTGGGTGTGT	MI0012769	73.7133
eca-miR-329b	AACGAACCTGGTTAACCTCTTTT	MI0028106	72.016		eca-miR-7177b	AAATGGTCCCCTAGTGCTCTGG	MI0028323	80.8395		eca-miR-34a	TGGCAGTGTCTTAGCTGGTTGT	MI0012673	114.537		eca-miR-130a	CAGTGCAATGTTAAAAGGGCAT	MI0012790	75.3803
eca-miR-497	CAGCAGCACACTGTGGTTTGT	MI0012787	74.2855		eca-miR-19b	TGTGCAAATCCATGCAAAACTGA	MI0012834	81.3311		eca-miR-19a	TGTGCAAATCTATGCAAAACTGA	MI0012833	117.782		eca-miR-493b	TGAAGGTCTTCCGTGTGCCAGG	MI0012906	76.3277
eca-miR-1180	TTTCCGGCTCGAGTGGGTGTGT	MI0012769	74.8636		eca-miR-652	AATGGCGCCACTAGGGTTGTG	MI0012982	82.1644		eca-miR-592	TTGTGTCAATATGCGATGATGT	MI0012699	120.533		eca-miR-369-3p	AATAATACATGGTTGATCTTT	MI0012886	79.1074
eca-miR-223	TGTCAGTTTGTCAAATACCCCA	MI0012953	77.5481		eca-miR-656	AATATTATACAGTCAACCTCT	MI0012915	82.1719		eca-miR-769a-5p	GGAGACCTCTGGGTTCTGAGCT	MI0012765	121.52		eca-miR-374a	TTATAATACAACCTGATAAGTG	MI0012959	79.5676
eca-miR-15b	TAGCAGCACATCATGGTTTACA	MI0012706	77.9967		eca-miR-361-5p	TTATCAGAATCTCCAGGGGTAC	MI0012956	82.2721		eca-miR-95	TTCAACGGGTCTTTATTGAGCA	MI0012686	125.068		eca-miR-187	TCGTGTCTTGTGTTGCAGCCGG	MI0012751	79.9608
eca-miR-29b	TAGCACCATTTGAAATCAGTGTT	MI0012695	78.0927		eca-miR-504	AGACCCTGGTCTGCACTCTATC	MI0012973	83.7333		eca-miR-487b	AATCGTACAGGGTCATCCACTT	MI0012905	126.445		eca-miR-450b-5p	TTTTGCAATATGTTCCTGAATA	MI0012966	80.5642
eca-miR-150	TCTCCCAACCCTTGTACCAGTG	MI0012762	81.7446		eca-miR-708	AAGGAGCTTACAATCTAGCTGGG	MI0012745	83.831		eca-miR-598	TACGTCATCGTTGTCATCGTCA	MI0012678	128.589		eca-miR-138	AGCTGGTGTTGTGAATCAGGCCG	MI0012681	80.7921
eca-miR-672	TGAGGTTGGTGTACTGTGTGTGA	MI0012984	84.2805		eca-miR-495	AAACAAACATGGTGCACTTCTT	MI0012908	86.8127		eca-miR-502-3p	AATGCACCTGGGCAAGGATTCA	MI0012971	132.439		eca-miR-671-3p	TCCGGTTCTCAGGGCTCCACC	MI0012701	80.8413
eca-miR-487b	AATCGTACAGGGTCATCCACTT	MI0012905	87.4482		eca-miR-872	AAGGTTACTTGTTAGTTCAGG	MI0012870	87.869		eca-miR-656	AATATTATACAGTCAACCTCT	MI0012915	134.314		eca-miR-135a	TATGGCTTTTTATTCCTATGTGA	MI0012823	86.3692
eca-miR-542-3p	TGTGACAGATTGATAACTGAAA	MI0012980	87.6706		eca-miR-450b-5p	TTTTGCAATATGTTCCTGAATA	MI0012966	91.8747		eca-miR-223	TGTCAGTTTGTCAAATACCCCA	MI0012953	142.255		eca-miR-129b-3p	AAGCCCTTACCCCAAAAAGCAT	MI0012789	86.7624
eca-miR-374a	TTATAATACAACCTGATAAGTG	MI0012959	90.4278		eca-miR-582-3p	TAACCGGTTGAACAACTGAACC	MI0012852	91.9279		eca-miR-369-3p	AATAATACATGGTTGATCTTT	MI0012886	143.743		eca-miR-31	AGGCAAGATGCTGGCATAGCT	MI0012866	86.7624
eca-miR-141	TAACACTGTCTGGTAAAGATGG	MI0012723	91.9349		eca-miR-542-3p	TGTGACAGATTGATAACTGAAA	MI0012980	92.1619		eca-miR-142-5p	CATAAAGTAGAAAGCACTACT	MI0012771	145.732		eca-miR-744	TGCGGGGCTAGGGCTAACAGCAGT	MI0028274	88.2015
eca-miR-130a	CAGTGCAATGTTAAAAGGGCAT	MI0012790	92.1448		eca-miR-485-5p	AGAGGCTGGCCGTGATGAATTC	MI0012903	97.4542		eca-miR-150	TCTCCCAACCCTTGTACCAGTG	MI0012762	147.796		eca-miR-20b	CAAAGTGCTCATAGTGCAGGTAG	MI0012950	89.8861
eca-miR-582-3p	TAACCGGTTGAACAACTGAACC	MI0012852	94.497		eca-miR-363	AATTGCACGGTATCCATCTGTA	MI0012958	98.1722		eca-miR-708	AAGGAGCTTACAATCTAGCTGGG	MI0012745	147.861		eca-miR-340-3p	TCCGTCTCAGTTACTTTATAGCC	MI0012811	91.9955
eca-miR-126-5p	CATTATTACTTTTGGTACGCG	MI0012919	97.599		eca-miR-1271a	CTTGGCACCTCGTAAGCACTCA	MI0012806	103.322		eca-miR-142-3p	TGTAGTGTTTCCTACTTTATGGA	MI0012771	147.985		eca-miR-889	TTAATATCGGACAACCATTGT	MI0012918	93.6625
eca-miR-1271a	CTTGGCACCTCGTAAGCACTCA	MI0012806	100.058		eca-miR-382	GAAGTTGTTCGTGGTGGATTCG	MI0012895	103.91		eca-miR-107b	AGCAGCATTGTACAGGGCTATCA	MI0012643	155.971		eca-miR-1271a	CTTGGCACCTCGTAAGCACTCA	MI0012806	94.0557
eca-miR-676	CCGTCCTAAGGTTGTTGAGTT	MI0028342	105.37		eca-miR-133a	TTTGGTCCCCTTCAACCAGCTG	MI0012749	108.713		eca-miR-374a	TTATAATACAACCTGATAAGTG	MI0012959	161.387		eca-miR-223	TGTCAGTTTGTCAAATACCCCA	MI0012953	94.1895
eca-miR-31	AGGCAAGATGCTGGCATAGCT	MI0012866	107.629		eca-miR-193a-5p	TGGGTCTTTGCGGGCGAGATGA	MI0012773	112.432		eca-miR-187	TCGTGTCTTGTGTTGCAGCCGG	MI0012751	163.214		eca-miR-7177b	AAATGGTCCCCTAGTGCTCTGG	MI0028323	94.5159
eca-miR-432	TCTTGGAGTAGGTCATTGGGTGG	MI0012901	107.895		eca-miR-497	CAGCAGCACACTGTGGTTTGT	MI0012787	112.629		eca-miR-1271a	CTTGGCACCTCGTAAGCACTCA	MI0012806	163.508		eca-miR-140-5p	CAGTGGTTTTACCCTATGGTAG	MI0012682	96.8039
eca-miR-769a-5p	GGAGACCTCTGGGTTCTGAGCT	MI0012765	108.723		eca-miR-140-5p	CAGTGGTTTTACCCTATGGTAG	MI0012682	116.373		eca-miR-345-5p	GCTGACTCCTAGTCCAGTGCTC	MI0012885	164.138		eca-miR-196a	TAGGTAGTTTCATGTTGTTGGG	MI0012775	99.5344
eca-miR-323-3p	CACATTACACGGTCGACCTCT	MI0012881	114.032		eca-miR-660	TACCCATTGCATATCGGAGTTG	MI0012983	118.514		eca-miR-137	TTATTGCTTAAGAATACGCGTAG	MI0012705	165.069		eca-miR-184	TGGACGGAGAACTGATAAGGGT	MI0012650	99.8115
eca-miR-106b	TAAAGTGCTGACAGTGCAGAT	MI0012797	119.686		eca-miR-106b	TAAAGTGCTGACAGTGCAGAT	MI0012797	118.737		eca-miR-126-5p	CATTATTACTTTTGGTACGCG	MI0012919	174.1		eca-miR-28-5p	AAGGAGCTCACAGTCTATTGAG	MI0012840	102.935
eca-miR-196a	TAGGTAGTTTCATGTTGTTGGG	MI0012775	121.014		eca-miR-132	TAACAGTCTACAGCCATGGTCG	MI0012770	124.819		eca-miR-490-3p	CAACCTGGAGGACTCCATGCTG	MI0012698	174.143		eca-miR-29b	TAGCACCATTTGAAATCAGTGTT	MI0012695	105.112
eca-miR-335	TCAAGAGCAATAACGAAAAATGT	MI0012696	126.918		eca-miR-29b	TAGCACCATTTGAAATCAGTGTT	MI0012695	125.976		eca-miR-7177b	AAATGGTCCCCTAGTGCTCTGG	MI0028323	174.527		eca-miR-361-5p	TTATCAGAATCTCCAGGGGTAC	MI0012956	110.085
eca-miR-196b	TAGGTAGTTTCCTGTTGTTGGG	MI0012693	130.602		eca-miR-31	AGGCAAGATGCTGGCATAGCT	MI0012866	126.244		eca-miR-340-3p	TCCGTCTCAGTTACTTTATAGCC	MI0012811	179.87		eca-miR-505	CGTCAACACTTGCTGGTTTCCT	MI0012974	112.079
eca-miR-363	AATTGCACGGTATCCATCTGTA	MI0012958	130.633		eca-miR-323-3p	CACATTACACGGTCGACCTCT	MI0012881	130.31		eca-miR-140-5p	CAGTGGTTTTACCCTATGGTAG	MI0012682	180.128		eca-miR-485-3p	GTCATACACGGCTCTCCTCTCT	MI0012903	114.139
eca-miR-502-3p	AATGCACCTGGGCAAGGATTCA	MI0012971	130.854		eca-miR-615-3p	TCCGAGCCTGGGTCTCCCTCTC	MI0012729	131.732		eca-miR-32	TATTGCACATTACTAAGTTGCA	MI0012924	181.071		eca-miR-335	TCAAGAGCAATAACGAAAAATGT	MI0012696	114.483
eca-miR-374b	ATATAATACAACCTGCTAAGTG	MI0012960	133.471		eca-miR-134	TGTGACTGGTTGACCAGAGGGG	MI0012877	139.581		eca-miR-676	CCGTCCTAAGGTTGTTGAGTT	MI0028342	183.03		eca-miR-19b	TGTGCAAATCCATGCAAAACTGA	MI0012834	117.884
eca-miR-340-3p	TCCGTCTCAGTTACTTTATAGCC	MI0012811	136.451		eca-miR-432	TCTTGGAGTAGGTCATTGGGTGG	MI0012901	157.437		eca-miR-433	ATCATGATGGGCTCCTCGGTGT	MI0012902	189.216		eca-miR-454	TAGTGCAATATTGCTTATAGGGT	MI0012786	121.584
eca-miR-483	TCACTCCTCTCCTCCCGTCTTCTT	MI0028301	139.664		eca-miR-126-5p	CATTATTACTTTTGGTACGCG	MI0012919	164.913		eca-miR-19b	TGTGCAAATCCATGCAAAACTGA	MI0012834	200.584		eca-miR-126-5p	CATTATTACTTTTGGTACGCG	MI0012919	121.794
eca-miR-494	TGAAACATACACGGGAAACCTC	MI0012907	143.181		eca-miR-769a-5p	GGAGACCTCTGGGTTCTGAGCT	MI0012765	167.116		eca-miR-193a-5p	TGGGTCTTTGCGGGCGAGATGA	MI0012773	204.611		eca-miR-133a	TTTGGTCCCCTTCAACCAGCTG	MI0012749	122.299
eca-miR-485-5p	AGAGGCTGGCCGTGATGAATTC	MI0012903	148.21		eca-miR-205	TCCTTCATTCCACCGGAGTCTG	MI0012713	171.805		eca-miR-671-3p	TCCGGTTCTCAGGGCTCCACC	MI0012701	210.491		eca-miR-486-3p	CGGGGCAGCTCAGTACAGGAT	MI0012931	125.588
eca-miR-382	GAAGTTGTTCGTGGTGGATTCG	MI0012895	148.231		eca-miR-1388	AGGACTGTCCAACCTGAGAATGGT	MI0028115	173.052		eca-miR-374b	ATATAATACAACCTGCTAAGTG	MI0012960	222.559		eca-miR-660	TACCCATTGCATATCGGAGTTG	MI0012983	136.3
eca-miR-1468	CTCCGTTTGCCTGTTTTGCTG	MI0012945	157.207		eca-miR-96	TTTGGCACTAGCACATTTTTGCT	MI0012702	173.656		eca-miR-744	TGCGGGGCTAGGGCTAACAGCAGT	MI0028274	223.461		eca-miR-450c	TTTTGCGATGTGTTCCTAATAC	MI0012967	139.195
eca-miR-28-5p	AAGGAGCTCACAGTCTATTGAG	MI0012840	166.044		eca-miR-1307	ACTCGGCGTGGCGTCGGTCGTGGTA	MI0028213	175.696		eca-miR-204b	TTCCCTTTGTCATCCTATGCCT	MI0012862	238.825		eca-miR-502-3p	AATGCACCTGGGCAAGGATTCA	MI0012971	144.656
eca-miR-193a-5p	TGGGTCTTTGCGGGCGAGATGA	MI0012773	168.214		eca-miR-494	TGAAACATACACGGGAAACCTC	MI0012907	175.759		eca-miR-141	TAACACTGTCTGGTAAAGATGG	MI0012723	252.698		eca-miR-302b	TAAGTGCTTCCATGTTTTAGTAG	MI0012668	149.831
eca-miR-204b	TTCCCTTTGTCATCCTATGCCT	MI0012862	190.792		eca-miR-150	TCTCCCAACCCTTGTACCAGTG	MI0012762	176.6		eca-miR-411	TAGTAGACCGTATAGCGTACG	MI0012898	254.035		eca-miR-433	ATCATGATGGGCTCCTCGGTGT	MI0012902	151.346
eca-miR-125a-3p	ACAGGTGAGGTTCTTGGGAGCC	MI0012760	195.452		eca-miR-374a	TTATAATACAACCTGATAAGTG	MI0012959	177.811		eca-miR-382	GAAGTTGTTCGTGGTGGATTCG	MI0012895	281.682		eca-miR-196b	TAGGTAGTTTCCTGTTGTTGGG	MI0012693	163.877
eca-miR-34c	AGGCAGTGTAGTTAGCTGATTGC	MI0012742	205.218		eca-miR-224	CAAGTCACTAGTGGTTCCGTT	MI0012954	186.893		eca-miR-194	TGTAACAGCAACTCCATGTGGA	MI0012793	289.101		eca-miR-155	TTAATGCTAATCGTGATAGGGGT	MI0012927	166.379
eca-miR-95	TTCAACGGGTCTTTATTGAGCA	MI0012686	207.853		eca-miR-28-5p	AAGGAGCTCACAGTCTATTGAG	MI0012840	192.26		eca-miR-485-3p	GTCATACACGGCTCTCCTCTCT	MI0012903	295.219		eca-miR-1298	TTCATTCGGCTGTCCAGATGTA	MI0012944	171.188
eca-miR-133a	TTTGGTCCCCTTCAACCAGCTG	MI0012749	209.042		eca-miR-328	CTGGCCCTCTCTGCCCTTCCGT	MI0012684	203.391		eca-miR-182	TTTGGCAATGGTAGAACTCACACTG	MI0012691	295.458		eca-miR-124	TAAGGCACGCGGTGAATGCC	MI0012662	171.581
eca-miR-197	TTCACCACCTTCTCCACCCAGC	MI0012711	215.314		eca-miR-206	TGGAATGTAAGGAAGTGTGTGG	MI0012845	206.797		eca-miR-1307	ACTCGGCGTGGCGTCGGTCGTGGTA	MI0028213	317.397		eca-miR-487b	AATCGTACAGGGTCATCCACTT	MI0012905	173.23
eca-miR-495	AAACAAACATGGTGCACTTCTT	MI0012908	216.196		eca-miR-502-3p	AATGCACCTGGGCAAGGATTCA	MI0012971	215.125		eca-miR-23b	ATCACATTGCCAGGGATTACC	MI0012863	317.617		eca-miR-676	CCGTCCTAAGGTTGTTGAGTT	MI0028342	173.883
eca-miR-1388	AGGACTGTCCAACCTGAGAATGGT	MI0028115	217.204		eca-miR-130b	CAGTGCAATGATGAAAGGGCAT	MI0012748	221.817		eca-miR-329b	AACGAACCTGGTTAACCTCTTTT	MI0028106	333.943		eca-miR-134	TGTGACTGGTTGACCAGAGGGG	MI0012877	178.691
eca-miR-134	TGTGACTGGTTGACCAGAGGGG	MI0012877	218.862		eca-miR-34a	TGGCAGTGTCTTAGCTGGTTGT	MI0012673	224.201		eca-miR-134	TGTGACTGGTTGACCAGAGGGG	MI0012877	356.507		eca-miR-483	TCACTCCTCTCCTCCCGTCTTCTT	MI0028301	179.067
eca-miR-1839	AAGGTAGATAGAACAGGTCTTG	MI0012649	224.216		eca-miR-34c	AGGCAGTGTAGTTAGCTGATTGC	MI0012742	227.299		eca-miR-200c	TAATACTGCCGGGTAATGATGGA	MI0012727	364.464		eca-miR-656	AATATTATACAGTCAACCTCT	MI0012915	183.388
eca-miR-155	TTAATGCTAATCGTGATAGGGGT	MI0012927	251.263		eca-miR-196b	TAGGTAGTTTCCTGTTGTTGGG	MI0012693	227.694		eca-miR-495	AAACAAACATGGTGCACTTCTT	MI0012908	372.251		eca-miR-204b	TTCCCTTTGTCATCCTATGCCT	MI0012862	184.63
eca-miR-96	TTTGGCACTAGCACATTTTTGCT	MI0012702	262.374		eca-miR-200a	TAACACTGTCTGGTAACGATGT	MI0012665	228.734		eca-miR-214	ACAGCAGGCACAGACAGGCAGT	MI0012714	372.73		eca-miR-429	TAATACTGTCTGGTAATGCCG	MI0012675	193.773
eca-miR-1307	ACTCGGCGTGGCGTCGGTCGTGGTA	MI0028213	268.765		eca-miR-204b	TTCCCTTTGTCATCCTATGCCT	MI0012862	233.256		eca-miR-328	CTGGCCCTCTCTGCCCTTCCGT	MI0012684	375.822		eca-miR-329b	AACGAACCTGGTTAACCTCTTTT	MI0028106	206.461
eca-miR-132	TAACAGTCTACAGCCATGGTCG	MI0012770	272.276		eca-miR-197	TTCACCACCTTCTCCACCCAGC	MI0012711	244.886		eca-miR-129a-5p	CTTTTTGCGGTCTGGGCTTGC	MI0012687	376.219		eca-miR-150	TCTCCCAACCCTTGTACCAGTG	MI0012762	214.084
eca-miR-93	CAAAGTGCTGTTCGTGCAGGTAG	MI0012804	296.08		eca-miR-374b	ATATAATACAACCTGCTAAGTG	MI0012960	253.313		eca-miR-149	TCTGGCTCCGTGTCTTCACTCCC	MI0012725	380.214		eca-miR-1307	ACTCGGCGTGGCGTCGGTCGTGGTA	MI0028213	223.044
eca-miR-411	TAGTAGACCGTATAGCGTACG	MI0012898	334.997		eca-miR-17	CAAAGTGCTTACAGTGCAGGTAG	MI0012831	261.328		eca-miR-30b	TGTAAACATCCTACACTCAGCT	MI0012757	395.403		eca-miR-93	CAAAGTGCTGTTCGTGCAGGTAG	MI0012804	230.19
eca-miR-30b	TGTAAACATCCTACACTCAGCT	MI0012757	335.834		eca-miR-222	AGCTACATCTGGCTACTGGGT	MI0012952	264.472		eca-miR-494	TGAAACATACACGGGAAACCTC	MI0012907	415.803		eca-miR-34a	TGGCAGTGTCTTAGCTGGTTGT	MI0012673	241.545
eca-miR-195	TAGCAGCACAGAAATATTGGC	MI0012774	340.569		eca-miR-1839	AAGGTAGATAGAACAGGTCTTG	MI0012649	280.701		eca-miR-145	GTCCAGTTTTCCCAGGAATCCCT	MI0012808	431.546		eca-miR-193a-5p	TGGGTCTTTGCGGGCGAGATGA	MI0012773	254.415
eca-miR-20a	TAAAGTGCTTATAGTGCAGGTAG	MI0012835	341.149		eca-miR-184	TGGACGGAGAACTGATAAGGGT	MI0012650	291.303		eca-miR-106b	TAAAGTGCTGACAGTGCAGAT	MI0012797	441.469		eca-miR-214	ACAGCAGGCACAGACAGGCAGT	MI0012714	261.101
eca-miR-342-3p	TCTCACACAGAAATCGCACCCGT	MI0012884	357.531		eca-miR-340-5p	TTATAAAGCAATGAGACTGATT	MI0012811	315.323		eca-miR-361-3p	TCCCCCAGGCGTGATTCTGATTT	MI0012956	454.382		eca-miR-132	TAACAGTCTACAGCCATGGTCG	MI0012770	266.025
eca-miR-184	TGGACGGAGAACTGATAAGGGT	MI0012650	373.508		eca-miR-214	ACAGCAGGCACAGACAGGCAGT	MI0012714	331.106		eca-miR-98	TGAGGTAGTAAGTTGTATTGTT	MI0012988	488.568		eca-miR-328	CTGGCCCTCTCTGCCCTTCCGT	MI0012684	272.112
eca-miR-16	TAGCAGCACGTAAATATTGGCG	MI0012707	378.691		eca-miR-181b	AACATTCATTGCTGTCGGTGGGT	MI0012921	331.5		eca-miR-181b	AACATTCATTGCTGTCGGTGGGT	MI0012921	503.272		eca-miR-206	TGGAATGTAAGGAAGTGTGTGG	MI0012845	277.224
eca-miR-17	CAAAGTGCTTACAGTGCAGGTAG	MI0012831	385.037		eca-miR-183	TATGGCACTGGTAGAATTCACT	MI0012692	337.985		eca-miR-186	CAAAGAATTCTCCTTTTGGGCT	MI0012708	523.526		eca-miR-149	TCTGGCTCCGTGTCTTCACTCCC	MI0012725	280.469
eca-miR-340-5p	TTATAAAGCAATGAGACTGATT	MI0012811	385.365		eca-miR-411	TAGTAGACCGTATAGCGTACG	MI0012898	339.097		eca-miR-342-3p	TCTCACACAGAAATCGCACCCGT	MI0012884	525.212		eca-miR-485-5p	AGAGGCTGGCCGTGATGAATTC	MI0012903	283.95
eca-miR-149	TCTGGCTCCGTGTCTTCACTCCC	MI0012725	425.955		eca-miR-93	CAAAGTGCTGTTCGTGCAGGTAG	MI0012804	341.477		eca-miR-222	AGCTACATCTGGCTACTGGGT	MI0012952	538.368		eca-miR-370	GCCTGCTGGGGTGGAACCTGGT	MI0012887	284.03
eca-miR-181b	AACATTCATTGCTGTCGGTGGGT	MI0012921	428.331		eca-miR-370	GCCTGCTGGGGTGGAACCTGGT	MI0012887	349.6		eca-miR-370	GCCTGCTGGGGTGGAACCTGGT	MI0012887	594.223		eca-miR-195	TAGCAGCACAGAAATATTGGC	MI0012774	305.217
eca-miR-205	TCCTTCATTCCACCGGAGTCTG	MI0012713	436.956		eca-miR-92b	TATTGCACTCGTCCCGGCCTCC	MI0012719	372.033		eca-miR-3958	CAGATATTGCACGGTTGATCTCTT	MI0028104	599.992		eca-miR-17	CAAAGTGCTTACAGTGCAGGTAG	MI0012831	316.876
eca-miR-200a	TAACACTGTCTGGTAACGATGT	MI0012665	444.049		eca-miR-30b	TGTAAACATCCTACACTCAGCT	MI0012757	390.291		eca-miR-16	TAGCAGCACGTAAATATTGGCG	MI0012707	614.714		eca-miR-194	TGTAACAGCAACTCCATGTGGA	MI0012793	325.899
eca-miR-361-3p	TCCCCCAGGCGTGATTCTGATTT	MI0012956	456.965		eca-miR-335	TCAAGAGCAATAACGAAAAATGT	MI0012696	402.681		eca-miR-197	TTCACCACCTTCTCCACCCAGC	MI0012711	621.565		eca-miR-98	TGAGGTAGTAAGTTGTATTGTT	MI0012988	333.607
eca-miR-186	CAAAGAATTCTCCTTTTGGGCT	MI0012708	466.861		eca-miR-98	TGAGGTAGTAAGTTGTATTGTT	MI0012988	410.697		eca-miR-432	TCTTGGAGTAGGTCATTGGGTGG	MI0012901	624.762		eca-miR-181b	AACATTCATTGCTGTCGGTGGGT	MI0012921	352.35
eca-miR-224	CAAGTCACTAGTGGTTCCGTT	MI0012954	474.168		eca-miR-129a-5p	CTTTTTGCGGTCTGGGCTTGC	MI0012687	411.826		eca-let-7d	AGAGGTAGTAGGTTGCATAGTT	MI0012859	629.831		eca-miR-186	CAAAGAATTCTCCTTTTGGGCT	MI0012708	357.024
eca-miR-370	GCCTGCTGGGGTGGAACCTGGT	MI0012887	486.392		eca-miR-20a	TAAAGTGCTTATAGTGCAGGTAG	MI0012835	421.582		eca-miR-363	AATTGCACGGTATCCATCTGTA	MI0012958	631.223		eca-miR-197	TTCACCACCTTCTCCACCCAGC	MI0012711	387.01
eca-miR-129a-5p	CTTTTTGCGGTCTGGGCTTGC	MI0012687	491.658		eca-miR-361-3p	TCCCCCAGGCGTGATTCTGATTT	MI0012956	474.822		eca-miR-486-3p	CGGGGCAGCTCAGTACAGGAT	MI0012931	659.417		eca-miR-495	AAACAAACATGGTGCACTTCTT	MI0012908	402.406
eca-miR-379	TGGTAGACTATGGAACGTAGG	MI0012892	525.831		eca-miR-155	TTAATGCTAATCGTGATAGGGGT	MI0012927	479.147		eca-miR-381	TATACAAGGGCAAGCTCTCTGT	MI0012894	666.788		eca-miR-340-5p	TTATAAAGCAATGAGACTGATT	MI0012811	407.464
eca-miR-139-5p	TCTACAGTGCACGTGTCTCCAG	MI0012735	530.061		eca-miR-543	AAACATTCGCGGTGCACTTCTT	MI0012912	504.399		eca-miR-379	TGGTAGACTATGGAACGTAGG	MI0012892	667.287		eca-miR-20a	TAAAGTGCTTATAGTGCAGGTAG	MI0012835	407.482
eca-miR-222	AGCTACATCTGGCTACTGGGT	MI0012952	555.034		eca-miR-16	TAGCAGCACGTAAATATTGGCG	MI0012707	511.549		eca-miR-140-3p	TACCACAGGGTAGAACCACGG	MI0012682	695.367		eca-miR-182	TTTGGCAATGGTAGAACTCACACTG	MI0012691	425.853
eca-miR-130b	CAGTGCAATGATGAAAGGGCAT	MI0012748	559.7		eca-miR-379	TGGTAGACTATGGAACGTAGG	MI0012892	518.079		eca-miR-155	TTAATGCTAATCGTGATAGGGGT	MI0012927	714.786		eca-miR-432	TCTTGGAGTAGGTCATTGGGTGG	MI0012901	428.642
eca-miR-92b	TATTGCACTCGTCCCGGCCTCC	MI0012719	592.453		eca-let-7d	AGAGGTAGTAGGTTGCATAGTT	MI0012859	529.663		eca-miR-92b	TATTGCACTCGTCCCGGCCTCC	MI0012719	720.111		eca-miR-382	GAAGTTGTTCGTGGTGGATTCG	MI0012895	432.861
eca-miR-183	TATGGCACTGGTAGAATTCACT	MI0012692	613.383		eca-miR-342-3p	TCTCACACAGAAATCGCACCCGT	MI0012884	540.477		eca-miR-485-5p	AGAGGCTGGCCGTGATGAATTC	MI0012903	742.772		eca-miR-361-3p	TCCCCCAGGCGTGATTCTGATTT	MI0012956	473.29
eca-miR-98	TGAGGTAGTAAGTTGTATTGTT	MI0012988	613.786		eca-miR-139-5p	TCTACAGTGCACGTGTCTCCAG	MI0012735	575.725		eca-miR-483	TCACTCCTCTCCTCCCGTCTTCTT	MI0028301	806.105		eca-miR-342-3p	TCTCACACAGAAATCGCACCCGT	MI0012884	482.366
eca-miR-543	AAACATTCGCGGTGCACTTCTT	MI0012912	640.741		eca-miR-200c	TAATACTGCCGGGTAATGATGGA	MI0012727	627.797		eca-let-7e	TGAGGTAGGAGGTTGTATAGTT	MI0012759	808.963		eca-let-7d	AGAGGTAGTAGGTTGCATAGTT	MI0012859	487.014
eca-miR-328	CTGGCCCTCTCTGCCCTTCCGT	MI0012684	718.64		eca-miR-195	TAGCAGCACAGAAATATTGGC	MI0012774	751.639		eca-miR-205	TCCTTCATTCCACCGGAGTCTG	MI0012713	850.685		eca-miR-16	TAGCAGCACGTAAATATTGGCG	MI0012707	494.226
eca-miR-200c	TAATACTGCCGGGTAATGATGGA	MI0012727	834.006		eca-miR-186	CAAAGAATTCTCCTTTTGGGCT	MI0012708	775.804		eca-miR-28-3p	CACTAGATTGTGAGCTCCTGGA	MI0012840	873.641		eca-miR-615-3p	TCCGAGCCTGGGTCTCCCTCTC	MI0012729	502.074
eca-miR-182	TTTGGCAATGGTAGAACTCACACTG	MI0012691	840.238		eca-miR-200b	TAATACTGCCTGGTAATGATGA	MI0012666	809.239		eca-miR-139-5p	TCTACAGTGCACGTGTCTCCAG	MI0012735	886.894		eca-miR-3958	CAGATATTGCACGGTTGATCTCTT	MI0028104	535.175
eca-miR-199b-5p	CCCAGTGTTTAGACTATCTGTTC	MI0012922	875.772		eca-miR-182	TTTGGCAATGGTAGAACTCACACTG	MI0012691	818.688		eca-miR-221	AGCTACATTGTCTGCTGGGTTTC	MI0012951	887.323		eca-miR-494	TGAAACATACACGGGAAACCTC	MI0012907	536.81
eca-miR-214	ACAGCAGGCACAGACAGGCAGT	MI0012714	913.14		eca-miR-221	AGCTACATTGTCTGCTGGGTTTC	MI0012951	849.043		eca-miR-1839	AAGGTAGATAGAACAGGTCTTG	MI0012649	918.197		eca-miR-323-3p	CACATTACACGGTCGACCTCT	MI0012881	554.216
eca-miR-532-5p	CATGCCTTGAGTGTAGGACCGT	MI0012979	940.169		eca-miR-409-3p	GAATGTTGCTCGGTGAACCCCT	MI0012896	942.98		eca-miR-29a	TAGCACCATCTGAAATCGGTTA	MI0012694	972.424		eca-miR-1839	AAGGTAGATAGAACAGGTCTTG	MI0012649	559.383
eca-miR-381	TATACAAGGGCAAGCTCTCTGT	MI0012894	958.427		eca-miR-381	TATACAAGGGCAAGCTCTCTGT	MI0012894	951.786		eca-miR-23a	ATCACATTGCCAGGGATTTCC	MI0012737	1033.31		eca-miR-30b	TGTAAACATCCTACACTCAGCT	MI0012757	569.848
eca-miR-28-3p	CACTAGATTGTGAGCTCCTGGA	MI0012840	974.229		eca-miR-140-3p	TACCACAGGGTAGAACCACGG	MI0012682	1004.06		eca-miR-146b-5p	TGAGAACTGAATTCCATAGGCT	MI0012648	1078.74		eca-let-7e	TGAGGTAGGAGGTTGTATAGTT	MI0012759	580.519
eca-let-7d	AGAGGTAGTAGGTTGCATAGTT	MI0012859	1041.71		eca-let-7e	TGAGGTAGGAGGTTGTATAGTT	MI0012759	1015.12		eca-miR-340-5p	TTATAAAGCAATGAGACTGATT	MI0012811	1083.31		eca-miR-222	AGCTACATCTGGCTACTGGGT	MI0012952	594.069
eca-let-7e	TGAGGTAGGAGGTTGTATAGTT	MI0012759	1175.57		eca-miR-28-3p	CACTAGATTGTGAGCTCCTGGA	MI0012840	1177.31		eca-miR-183	TATGGCACTGGTAGAATTCACT	MI0012692	1142.68		eca-miR-205	TCCTTCATTCCACCGGAGTCTG	MI0012713	609.027
eca-miR-23b	ATCACATTGCCAGGGATTACC	MI0012863	1193.59		eca-miR-23a	ATCACATTGCCAGGGATTTCC	MI0012737	1194.29		eca-miR-615-3p	TCCGAGCCTGGGTCTCCCTCTC	MI0012729	1151.09		eca-miR-28-3p	CACTAGATTGTGAGCTCCTGGA	MI0012840	615.037
eca-miR-140-3p	TACCACAGGGTAGAACCACGG	MI0012682	1218.91		eca-miR-30c	TGTAAACATCCTACACTCTCAGC	MI0012671	1303.41		eca-miR-199b-5p	CCCAGTGTTTAGACTATCTGTTC	MI0012922	1274.07		eca-miR-183	TATGGCACTGGTAGAATTCACT	MI0012692	620.793
eca-miR-218	TTGTGCTTGATCTAACCATGT	MI0012683	1257.81		eca-miR-181a	AACATTCAACGCTGTCGGTGAGT	MI0012920	1331.06		eca-miR-200b	TAATACTGCCTGGTAATGATGA	MI0012666	1309.57		eca-miR-379	TGGTAGACTATGGAACGTAGG	MI0012892	649.367
eca-miR-30c	TGTAAACATCCTACACTCTCAGC	MI0012671	1312.44		eca-miR-532-5p	CATGCCTTGAGTGTAGGACCGT	MI0012979	1350.83		eca-miR-206	TGGAATGTAAGGAAGTGTGTGG	MI0012845	1344.72		eca-miR-199b-5p	CCCAGTGTTTAGACTATCTGTTC	MI0012922	660.23
eca-miR-409-3p	GAATGTTGCTCGGTGAACCCCT	MI0012896	1400.07		eca-miR-199b-5p	CCCAGTGTTTAGACTATCTGTTC	MI0012922	1414.79		eca-miR-30c	TGTAAACATCCTACACTCTCAGC	MI0012671	1477.61		eca-miR-92b	TATTGCACTCGTCCCGGCCTCC	MI0012719	674.508
eca-miR-107a	AGCAGCATTGTACAGGGCTATGA	MI0012805	1464.26		eca-miR-218	TTGTGCTTGATCTAACCATGT	MI0012683	1416.19		eca-miR-199a-5p	CCCAGTGTTCAGACTACCTGTTC	MI0012712	1489.78		eca-miR-411	TAGTAGACCGTATAGCGTACG	MI0012898	691.972
eca-miR-181a	AACATTCAACGCTGTCGGTGAGT	MI0012920	1522.43		eca-miR-125a-5p	TCCCTGAGACCCTTTAACCTGTGA	MI0012760	1452.46		eca-miR-200a	TAACACTGTCTGGTAACGATGT	MI0012665	1584.93		eca-miR-140-3p	TACCACAGGGTAGAACCACGG	MI0012682	773.323
eca-miR-29a	TAGCACCATCTGAAATCGGTTA	MI0012694	1597.9		eca-miR-107a	AGCAGCATTGTACAGGGCTATGA	MI0012805	1495.77		eca-miR-17	CAAAGTGCTTACAGTGCAGGTAG	MI0012831	1599.87		eca-miR-129a-5p	CTTTTTGCGGTCTGGGCTTGC	MI0012687	785.214
eca-miR-146a	TGAGAACTGAATTCCATGGGTT	MI0012809	1663.18		eca-miR-29a	TAGCACCATCTGAAATCGGTTA	MI0012694	1517.24		eca-miR-323-3p	CACATTACACGGTCGACCTCT	MI0012881	1742.47		eca-miR-200c	TAATACTGCCGGGTAATGATGGA	MI0012727	923.02
eca-miR-148b-3p	TCAGTGCATCACAGAACTTTGT	MI0012724	1839.02		eca-miR-25	CATTGCACTTGTCTCGGTCTGA	MI0012801	1597.8		eca-miR-181a	AACATTCAACGCTGTCGGTGAGT	MI0012920	1804.93		eca-miR-23b	ATCACATTGCCAGGGATTACC	MI0012863	1000.63
eca-miR-199a-5p	CCCAGTGTTCAGACTACCTGTTC	MI0012712	1926.34		eca-miR-122	TGGAGTGTGACAATGGTGTTTG	MI0012747	1601.55		eca-miR-451	AAACCGTTACCATTACTGTGTT	MI0012785	1849.3		eca-miR-1388	AGGACTGTCCAACCTGAGAATGGT	MI0028115	1012.24
eca-miR-146b-5p	TGAGAACTGAATTCCATAGGCT	MI0012648	1996.88		eca-miR-22	AAGCTGCCAGTTGAAGAACTGT	MI0012778	1622.76		eca-miR-93	CAAAGTGCTGTTCGTGCAGGTAG	MI0012804	1912.78		eca-miR-363	AATTGCACGGTATCCATCTGTA	MI0012958	1066.64
eca-miR-206	TGGAATGTAAGGAAGTGTGTGG	MI0012845	2055.47		eca-miR-146a	TGAGAACTGAATTCCATGGGTT	MI0012809	1703.8		eca-miR-1388	AGGACTGTCCAACCTGAGAATGGT	MI0028115	1947.58		eca-miR-139-5p	TCTACAGTGCACGTGTCTCCAG	MI0012735	1089.05
eca-miR-615-3p	TCCGAGCCTGGGTCTCCCTCTC	MI0012729	2140.99		eca-miR-23b	ATCACATTGCCAGGGATTACC	MI0012863	1841.23		eca-miR-543	AAACATTCGCGGTGCACTTCTT	MI0012912	2031.48		eca-miR-200a	TAACACTGTCTGGTAACGATGT	MI0012665	1099.7
eca-miR-125a-5p	TCCCTGAGACCCTTTAACCTGTGA	MI0012760	2191.08		eca-miR-7	TGGAAGACTAGTGATTTTGTTGT	MI0012661	2041.77		eca-miR-30e	TGTAAACATCCTTGACTGGAAG	MI0012672	2291.54		eca-miR-200b	TAATACTGCCTGGTAATGATGA	MI0012666	1128.03
eca-miR-30e	TGTAAACATCCTTGACTGGAAG	MI0012672	2240.91		eca-miR-148b-3p	TCAGTGCATCACAGAACTTTGT	MI0012724	2120.52		eca-miR-532-5p	CATGCCTTGAGTGTAGGACCGT	MI0012979	2435.03		eca-miR-148b-3p	TCAGTGCATCACAGAACTTTGT	MI0012724	1179
eca-miR-23a	ATCACATTGCCAGGGATTTCC	MI0012737	2250.89		eca-miR-423-3p	AGCTCGGTCTGAGGCCCCTCAGT	MI0012784	2198.29		eca-miR-148b-3p	TCAGTGCATCACAGAACTTTGT	MI0012724	2662.35		eca-miR-381	TATACAAGGGCAAGCTCTCTGT	MI0012894	1179.54
eca-miR-25	CATTGCACTTGTCTCGGTCTGA	MI0012801	2494.99		eca-miR-191a	CAACGGAATCCCAAAAGCAGCTG	MI0012825	2369.77		eca-miR-20a	TAAAGTGCTTATAGTGCAGGTAG	MI0012835	2697.72		eca-miR-23a	ATCACATTGCCAGGGATTTCC	MI0012737	1209.33
eca-miR-101	TACAGTACTGTGATAACTGAA	MI0012703	2551.16		eca-miR-127	TCGGATCCGTCTGAGCTTGGCT	MI0012876	2531.62		eca-miR-99b	CACCCGTAGAACCGACCTTGCG	MI0012767	2950.04		eca-miR-221	AGCTACATTGTCTGCTGGGTTTC	MI0012951	1471.11
eca-miR-191a	CAACGGAATCCCAAAAGCAGCTG	MI0012825	2658.77		eca-miR-101	TACAGTACTGTGATAACTGAA	MI0012703	2575.78		eca-miR-125b-5p	TCCCTGAGACCCTAACTTGTGA	MI0012733	3007.53		eca-miR-543	AAACATTCGCGGTGCACTTCTT	MI0012912	1480.33
eca-miR-7	TGGAAGACTAGTGATTTTGTTGT	MI0012661	2728.6		eca-miR-199a-5p	CCCAGTGTTCAGACTACCTGTTC	MI0012712	2634.61		eca-miR-127	TCGGATCCGTCTGAGCTTGGCT	MI0012876	3432.94		eca-miR-181a	AACATTCAACGCTGTCGGTGAGT	MI0012920	1601.05
eca-miR-145	GTCCAGTTTTCCCAGGAATCCCT	MI0012808	2837.98		eca-miR-30e	TGTAAACATCCTTGACTGGAAG	MI0012672	2846.44		eca-miR-199a-3p	ACAGTAGTCTGCACATTGGTTA	MI0012712	3433.52		eca-miR-199a-5p	CCCAGTGTTCAGACTACCTGTTC	MI0012712	1646.13
eca-miR-221	AGCTACATTGTCTGCTGGGTTTC	MI0012951	3003.17		eca-miR-92a	TATTGCACTTGTCCCGGCCTGT	MI0012836	3142.29		eca-miR-101	TACAGTACTGTGATAACTGAA	MI0012703	3460.19		eca-miR-7	TGGAAGACTAGTGATTTTGTTGT	MI0012661	1689.39
eca-miR-423-3p	AGCTCGGTCTGAGGCCCCTCAGT	MI0012784	3203.32		eca-miR-128	TCACAGTGAACCGGTCTCTTT	MI0012821	3286.6		eca-miR-107a	AGCAGCATTGTACAGGGCTATGA	MI0012805	3498.49		eca-miR-107a	AGCAGCATTGTACAGGGCTATGA	MI0012805	1791.3
eca-miR-200b	TAATACTGCCTGGTAATGATGA	MI0012666	3316.89		eca-miR-99b	CACCCGTAGAACCGACCTTGCG	MI0012767	3451.87		eca-miR-184	TGGACGGAGAACTGATAAGGGT	MI0012650	3569.07		eca-miR-125a-5p	TCCCTGAGACCCTTTAACCTGTGA	MI0012760	1846.34
eca-miR-27a	TTCACAGTGGCTAAGTTCCGC	MI0012739	3681.63		eca-miR-27a	TTCACAGTGGCTAAGTTCCGC	MI0012739	3571.3		eca-miR-146a	TGAGAACTGAATTCCATGGGTT	MI0012809	3934.88		eca-miR-130b	CAGTGCAATGATGAAAGGGCAT	MI0012748	1913.6
eca-miR-122	TGGAGTGTGACAATGGTGTTTG	MI0012747	3763.44		eca-miR-145	GTCCAGTTTTCCCAGGAATCCCT	MI0012808	3696.42		eca-miR-126-3p	TCGTACCGTGAGTAATAATGCG	MI0012919	4044.67		eca-miR-29a	TAGCACCATCTGAAATCGGTTA	MI0012694	1974.02
eca-miR-22	AAGCTGCCAGTTGAAGAACTGT	MI0012778	3777.37		eca-miR-486-5p	TCCTGTACTGAGCTGCCCCGAG	MI0012931	3900.99		eca-miR-1	TGGAATGTAAAGAAGTATGTAT	MI0012746	5028.97		eca-miR-532-5p	CATGCCTTGAGTGTAGGACCGT	MI0012979	1997.56
eca-miR-127	TCGGATCCGTCTGAGCTTGGCT	MI0012876	3821.91		eca-miR-146b-5p	TGAGAACTGAATTCCATAGGCT	MI0012648	3961.63		eca-miR-423-3p	AGCTCGGTCTGAGGCCCCTCAGT	MI0012784	5737.52		eca-miR-30c	TGTAAACATCCTACACTCTCAGC	MI0012671	2022.85
eca-miR-99b	CACCCGTAGAACCGACCTTGCG	MI0012767	4384.66		eca-miR-125b-5p	TCCCTGAGACCCTAACTTGTGA	MI0012733	4445.4		eca-miR-191a	CAACGGAATCCCAAAAGCAGCTG	MI0012825	5900.77		eca-miR-99b	CACCCGTAGAACCGACCTTGCG	MI0012767	2644.12
eca-miR-92a	TATTGCACTTGTCCCGGCCTGT	MI0012836	4734.41		eca-miR-378	ACTGGACTTGGAGTCAGAAGG	MI0012812	4932.35		eca-miR-125a-5p	TCCCTGAGACCCTTTAACCTGTGA	MI0012760	6915.5		eca-miR-145	GTCCAGTTTTCCCAGGAATCCCT	MI0012808	2687.97
eca-miR-378	ACTGGACTTGGAGTCAGAAGG	MI0012812	5259.08		eca-miR-451	AAACCGTTACCATTACTGTGTT	MI0012785	5361.17		eca-miR-25	CATTGCACTTGTCTCGGTCTGA	MI0012801	7192.39		eca-miR-101	TACAGTACTGTGATAACTGAA	MI0012703	2701.77
eca-miR-451	AAACCGTTACCATTACTGTGTT	MI0012785	5407.2		eca-miR-24	TGGCTCAGTTCAGCAGGAACAG	MI0012738	5411.61		eca-miR-409-3p	GAATGTTGCTCGGTGAACCCCT	MI0012896	7575.76		eca-miR-30e	TGTAAACATCCTTGACTGGAAG	MI0012672	2816.7
eca-miR-486-5p	TCCTGTACTGAGCTGCCCCGAG	MI0012931	5468.78		eca-miR-9a	TCTTTGGTTATCTAGCTGTATGA	MI0012720	6719.99		eca-miR-100	AACCCGTAGATCCGAACTTGTG	MI0012732	8267.94		eca-miR-127	TCGGATCCGTCTGAGCTTGGCT	MI0012876	3354.03
eca-miR-125b-5p	TCCCTGAGACCCTAACTTGTGA	MI0012733	5544.05		eca-miR-30d	TGTAAACATCCCCGACTGGAAG	MI0012758	8234.18		eca-miR-9a	TCTTTGGTTATCTAGCTGTATGA	MI0012720	8922.63		eca-miR-25	CATTGCACTTGTCTCGGTCTGA	MI0012801	3645.13
eca-miR-199a-3p	ACAGTAGTCTGCACATTGGTTA	MI0012712	6171.95		eca-miR-199a-3p	ACAGTAGTCTGCACATTGGTTA	MI0012712	9071.11		eca-miR-122	TGGAGTGTGACAATGGTGTTTG	MI0012747	9259.23		eca-miR-423-3p	AGCTCGGTCTGAGGCCCCTCAGT	MI0012784	3748.15
eca-miR-215	ATGACCTATGAATTGACAGAC	MI0012938	6195.32		eca-miR-126-3p	TCGTACCGTGAGTAATAATGCG	MI0012919	9608.48		eca-miR-378	ACTGGACTTGGAGTCAGAAGG	MI0012812	9410.21		eca-miR-146b-5p	TGAGAACTGAATTCCATAGGCT	MI0012648	4139.74
eca-miR-126-3p	TCGTACCGTGAGTAATAATGCG	MI0012919	6921.45		eca-miR-1	TGGAATGTAAAGAAGTATGTAT	MI0012746	9928.54		eca-miR-92a	TATTGCACTTGTCCCGGCCTGT	MI0012836	9658.13		eca-miR-125b-5p	TCCCTGAGACCCTAACTTGTGA	MI0012733	4152.09
eca-miR-128	TCACAGTGAACCGGTCTCTTT	MI0012821	7818.76		eca-miR-215	ATGACCTATGAATTGACAGAC	MI0012938	12377.6		eca-miR-30d	TGTAAACATCCCCGACTGGAAG	MI0012758	10473.6		eca-miR-409-3p	GAATGTTGCTCGGTGAACCCCT	MI0012896	4201.31
eca-miR-24	TGGCTCAGTTCAGCAGGAACAG	MI0012738	9319.78		eca-miR-10a	TACCCTGTAGATCCGAATTTGTG	MI0012768	13075.2		eca-miR-27a	TTCACAGTGGCTAAGTTCCGC	MI0012739	10519.5		eca-miR-191a	CAACGGAATCCCAAAAGCAGCTG	MI0012825	4652.16
eca-miR-30d	TGTAAACATCCCCGACTGGAAG	MI0012758	10138.2		eca-miR-100	AACCCGTAGATCCGAACTTGTG	MI0012732	14713.9		eca-let-7f	TGAGGTAGTAGATTGTATAGTT	MI0012860	11832.3		eca-miR-199a-3p	ACAGTAGTCTGCACATTGGTTA	MI0012712	4727.01
eca-miR-192	CTGACCTATGAATTGACAGCC	MI0012792	10933		eca-let-7c	TGAGGTAGTAGGTTGTATGGTT	MI0012925	16168.6		eca-let-7a	TGAGGTAGTAGGTTGTATAGTT	MI0012731	12710		eca-miR-146a	TGAGAACTGAATTCCATGGGTT	MI0012809	5628.24
eca-miR-1	TGGAATGTAAAGAAGTATGTAT	MI0012746	13990		eca-let-7a	TGAGGTAGTAGGTTGTATAGTT	MI0012731	18330.2		eca-let-7c	TGAGGTAGTAGGTTGTATGGTT	MI0012925	14230.6		eca-miR-1	TGGAATGTAAAGAAGTATGTAT	MI0012746	5895.72
eca-miR-9a	TCTTTGGTTATCTAGCTGTATGA	MI0012720	14392.1		eca-miR-192	CTGACCTATGAATTGACAGCC	MI0012792	19979.7		eca-miR-24	TGGCTCAGTTCAGCAGGAACAG	MI0012738	17516.9		eca-miR-22	AAGCTGCCAGTTGAAGAACTGT	MI0012778	5946.76
eca-miR-27b	TTCACAGTGGCTAAGTTCTGC	MI0012865	14922.1		eca-miR-27b	TTCACAGTGGCTAAGTTCTGC	MI0012865	23034		eca-miR-22	AAGCTGCCAGTTGAAGAACTGT	MI0012778	18431.7		eca-miR-218	TTGTGCTTGATCTAACCATGT	MI0012683	6458.12
eca-let-7f	TGAGGTAGTAGATTGTATAGTT	MI0012860	16062.6		eca-let-7f	TGAGGTAGTAGATTGTATAGTT	MI0012860	23289.8		eca-miR-7	TGGAAGACTAGTGATTTTGTTGT	MI0012661	18443.2		eca-miR-378	ACTGGACTTGGAGTCAGAAGG	MI0012812	7229.1
eca-miR-100	AACCCGTAGATCCGAACTTGTG	MI0012732	17932.9		eca-miR-423-5p	TGAGGGGCAGAGAGCGAGACTTT	MI0012784	25721.4		eca-miR-27b	TTCACAGTGGCTAAGTTCTGC	MI0012865	19296.8		eca-miR-126-3p	TCGTACCGTGAGTAATAATGCG	MI0012919	7562.85
eca-let-7a	TGAGGTAGTAGGTTGTATAGTT	MI0012731	18658.9		eca-let-7g	TGAGGTAGTAGTTTGTACAGTT	MI0012820	27746.7		eca-miR-143	TGAGATGAAGCACTGTAGCTC	MI0012807	19513.8		eca-miR-9a	TCTTTGGTTATCTAGCTGTATGA	MI0012720	8975.4
eca-miR-423-5p	TGAGGGGCAGAGAGCGAGACTTT	MI0012784	20638.6		eca-miR-10b	TACCCTGTAGAACCGAATTTGTG	MI0012837	31779.6		eca-miR-26a	TTCAAGTAATCCAGGATAGGCT	MI0012728	19879.5		eca-miR-92a	TATTGCACTTGTCCCGGCCTGT	MI0012836	9353.4
eca-let-7g	TGAGGTAGTAGTTTGTACAGTT	MI0012820	23924.9		eca-miR-26a	TTCAAGTAATCCAGGATAGGCT	MI0012728	41150.8		eca-miR-128	TCACAGTGAACCGGTCTCTTT	MI0012821	21423.5		eca-miR-122	TGGAGTGTGACAATGGTGTTTG	MI0012747	9849.3
eca-miR-10a	TACCCTGTAGATCCGAATTTGTG	MI0012768	27625.7		eca-miR-21	TAGCTTATCAGACTGATGTTGA	MI0012776	112097		eca-let-7g	TGAGGTAGTAGTTTGTACAGTT	MI0012820	21758.1		eca-let-7c	TGAGGTAGTAGGTTGTATGGTT	MI0012925	10109.7
eca-miR-26a	TTCAAGTAATCCAGGATAGGCT	MI0012728	31335.6		eca-miR-148a	TCAGTGCACTACAGAACTTTGT	MI0012689	127657		eca-miR-215	ATGACCTATGAATTGACAGAC	MI0012938	22537		eca-miR-30d	TGTAAACATCCCCGACTGGAAG	MI0012758	10901.8
eca-let-7c	TGAGGTAGTAGGTTGTATGGTT	MI0012925	32308.2		eca-miR-99a	AACCCGTAGATCCGATCTTGTG	MI0012929	139358		eca-miR-218	TTGTGCTTGATCTAACCATGT	MI0012683	27141.3		eca-miR-486-5p	TCCTGTACTGAGCTGCCCCGAG	MI0012931	10986.7
eca-miR-10b	TACCCTGTAGAACCGAATTTGTG	MI0012837	32721.8		eca-miR-143	TGAGATGAAGCACTGTAGCTC	MI0012807	220236		eca-miR-486-5p	TCCTGTACTGAGCTGCCCCGAG	MI0012931	28771.5		eca-let-7a	TGAGGTAGTAGGTTGTATAGTT	MI0012731	11556.1
eca-miR-21	TAGCTTATCAGACTGATGTTGA	MI0012776	66253.6							eca-miR-10a	TACCCTGTAGATCCGAATTTGTG	MI0012768	38047.6		eca-let-7f	TGAGGTAGTAGATTGTATAGTT	MI0012860	12126.6
eca-miR-143	TGAGATGAAGCACTGTAGCTC	MI0012807	148565							eca-miR-423-5p	TGAGGGGCAGAGAGCGAGACTTT	MI0012784	47375.7		eca-miR-451	AAACCGTTACCATTACTGTGTT	MI0012785	12128
eca-miR-99a	AACCCGTAGATCCGATCTTGTG	MI0012929	152298							eca-miR-10b	TACCCTGTAGAACCGAATTTGTG	MI0012837	59013.7		eca-miR-27a	TTCACAGTGGCTAAGTTCCGC	MI0012739	12482.7
eca-miR-148a	TCAGTGCACTACAGAACTTTGT	MI0012689	153217							eca-miR-192	CTGACCTATGAATTGACAGCC	MI0012792	61590.1		eca-miR-128	TCACAGTGAACCGGTCTCTTT	MI0012821	14358.8
										eca-miR-99a	AACCCGTAGATCCGATCTTGTG	MI0012929	88377.9		eca-miR-27b	TTCACAGTGGCTAAGTTCTGC	MI0012865	16276.2
										eca-miR-21	TAGCTTATCAGACTGATGTTGA	MI0012776	110375		eca-let-7g	TGAGGTAGTAGTTTGTACAGTT	MI0012820	17308.9
										eca-miR-148a	TCAGTGCACTACAGAACTTTGT	MI0012689	185230		eca-miR-24	TGGCTCAGTTCAGCAGGAACAG	MI0012738	18177.7
															eca-miR-215	ATGACCTATGAATTGACAGAC	MI0012938	22890.1
															eca-miR-26a	TTCAAGTAATCCAGGATAGGCT	MI0012728	23407.8
															eca-miR-10a	TACCCTGTAGATCCGAATTTGTG	MI0012768	24416.9
															eca-miR-423-5p	TGAGGGGCAGAGAGCGAGACTTT	MI0012784	27610
															eca-miR-10b	TACCCTGTAGAACCGAATTTGTG	MI0012837	27615.3
															eca-miR-100	AACCCGTAGATCCGAACTTGTG	MI0012732	33616.3
															eca-miR-21	TAGCTTATCAGACTGATGTTGA	MI0012776	47142.9
															eca-miR-192	CTGACCTATGAATTGACAGCC	MI0012792	59664.3
															eca-miR-99a	AACCCGTAGATCCGATCTTGTG	MI0012929	85233.9
															eca-miR-143	TGAGATGAAGCACTGTAGCTC	MI0012807	124999
															eca-miR-148a	TCAGTGCACTACAGAACTTTGT	MI0012689	130802
