# Supplementary material for: Seasonal influence on miRNA expression dynamics of extracellular vesicles in equine follicular fluid
Source: J Anim Sci Biotechnol. 2024 Oct 9;15:137. doi: 10.1186/s40104-024-01097-2 (PMC11462823; doi:10.1186/s40104-024-01097-2)
Supplement: Supplementary file 3 — Additional file 3. Total differentially expressed miRNAs. [file 40104_2024_1097_MOESM3_ESM.xlsx]

## Sheet: Sheet1
		Total differentially expressed miRNAs (FC in direction of the first group cited) =
	Name	Feature ID	miRBase accession	FC (in SOV)	P-value	FDR p-value			Name	Feature ID	miRBase accession	FC (in SAN)	P-value	FDR p-value			Name	Feature ID	miRBase accession	FC (in SOV)	P-value	FDR p-value
SOV vs SUM	eca-m+L3:M54iR-143	TGAGATGAAGCACTGTAGCTC	MI0012807	11.3257	3.20357e-20	7.30414e-18		SAN vs SUM	eca-miR-143	TGAGATGAAGCACTGTAGCTC	MI0012807	7.63978	1.18887e-14	2.78195e-12		SOV vs FOV	eca-miR-409-3p	GAATGTTGCTCGGTGAACCCCT	MI0012896	-4.46582	9.60278e-07	0.00024103
(n=74)	eca-miR-145	GTCCAGTTTTCCCAGGAATCCCT	MI0012808	8.48584	6.02645e-16	6.87015e-14		(n=67)	eca-miR-145	GTCCAGTTTTCCCAGGAATCCCT	MI0012808	6.48516	1.63298e-12	1.91059e-10		(n=11)	eca-miR-3958	CAGATATTGCACGGTTGATCTCTT	MI0028104	-10.7048	3.0676e-05	0.00384984
	eca-miR-409-3p	GAATGTTGCTCGGTGAACCCCT	MI0012896	-7.99819	2.13389e-13	1.62176e-11			eca-miR-409-3p	GAATGTTGCTCGGTGAACCCCT	MI0012896	-5.40427	1.46408e-09	1.14198e-07			eca-miR-146a	TGAGAACTGAATTCCATGGGTT	MI0012809	-3.29906	0.00010553	0.00529762
	eca-miR-125a-5p	TCCCTGAGACCCTTTAACCTGTGA	MI0012760	-4.75706	1.26822e-09	7.22885e-08			eca-miR-323-3p	CACATTACACGGTCGACCTCT	MI0012881	-15.0089	2.06109e-08	1.20574e-06			eca-miR-1388	AGGACTGTCCAACCTGAGAATGGT	MI0028115	-5.73799	8.69947e-05	0.00529762
	eca-miR-1388	AGGACTGTCCAACCTGAGAATGGT	MI0028115	-10.8752	8.59423e-09	3.91897e-07			eca-miR-1388	AGGACTGTCCAACCTGAGAATGGT	MI0028115	-8.79294	6.74419e-08	3.15628e-06			eca-miR-122	TGGAGTGTGACAATGGTGTTTG	MI0012747	-6.13943	9.45258e-05	0.00529762
	eca-miR-323-3p	CACATTACACGGTCGACCTCT	MI0012881	-13.0341	1.16236e-07	4.41695e-06			eca-miR-3958	CAGATATTGCACGGTTGATCTCTT	MI0028104	-12.4349	1.7171e-06	5.74003e-05			eca-miR-363	AATTGCACGGTATCCATCTGTA	MI0012958	-10.6484	0.000198029	0.0082842
	eca-miR-195	TAGCAGCACAGAAATATTGGC	MI0012774	8.05384	2.637e-07	8.37766e-06			eca-miR-218	TTGTGCTTGATCTAACCATGT	MI0012683	-21.5585	1.55051e-06	5.74003e-05			eca-miR-429	TAATACTGTCTGGTAATGCCG	MI0012675	-11.0408	0.000267658	0.00959744
	eca-miR-483	TCACTCCTCTCCTCCCGTCTTCTT	MI0028301	-17.6448	2.93953e-07	8.37766e-06			eca-miR-125a-5p	TCCCTGAGACCCTTTAACCTGTGA	MI0012760	-3.14397	6.33019e-06	0.000185158			eca-miR-92a	TATTGCACTTGTCCCGGCCTGT	MI0012836	-2.9796	0.00105877	0.0332189
	eca-miR-25	CATTGCACTTGTCTCGGTCTGA	MI0012801	-4.51283	8.01205e-07	2.02972e-05			eca-miR-192	CTGACCTATGAATTGACAGCC	MI0012792	-5.63111	1.50222e-05	0.000390578			eca-miR-495	AAACAAACATGGTGCACTTCTT	MI0012908	-4.72099	0.0014859	0.04144
	eca-miR-22	AAGCTGCCAGTTGAAGAACTGT	MI0012778	-11.3296	1.39265e-06	3.17525e-05			eca-miR-184	TGGACGGAGAACTGATAAGGGT	MI0012650	-9.30561	2.92785e-05	0.000685116			eca-miR-100	AACCCGTAGATCCGAACTTGTG	MI0012732	-2.28235	0.00216158	0.0493234
	eca-miR-184	TGGACGGAGAACTGATAAGGGT	MI0012650	-12.1034	3.83577e-06	7.34329e-05			eca-miR-486-3p	CGGGGCAGCTCAGTACAGGAT	MI0012931	-18.4808	4.6516e-05	0.000989523			eca-miR-27a	TTCACAGTGGCTAAGTTCCGC	MI0012739	-3.50335	0.00197691	0.0493234
	eca-miR-218	TTGTGCTTGATCTAACCATGT	MI0012683	-19.1497	3.86489e-06	7.34329e-05			eca-miR-93	CAAAGTGCTGTTCGTGCAGGTAG	MI0012804	-6.58051	6.41636e-05	0.00125119
	eca-miR-7	TGGAAGACTAGTGATTTTGTTGT	MI0012661	-9.03399	5.13016e-06	8.35483e-05			eca-miR-7	TGGAAGACTAGTGATTTTGTTGT	MI0012661	-6.7652	7.23564e-05	0.00130242			Name	Feature ID	miRBase accession	FC (in SUM)	P-value	FDR p-value
	eca-miR-3958	CAGATATTGCACGGTTGATCTCTT	MI0028104	-11.7379	5.00925e-06	8.35483e-05			eca-miR-1839	AAGGTAGATAGAACAGGTCTTG	MI0012649	-3.96648	7.89293e-05	0.00131925		SUM vs FOV	eca-miR-143	TGAGATGAAGCACTGTAGCTC	MI0012807	-6.42733	6.19997e-11	1.61819e-08
	eca-miR-486-3p	CGGGGCAGCTCAGTACAGGAT	MI0012931	-36.8886	1.38768e-05	0.000210927			eca-miR-221	AGCTACATTGTCTGCTGGGTTTC	MI0012951	3.45361	8.62232e-05	0.00134508		(n=14)	eca-miR-145	GTCCAGTTTTCCCAGGAATCCCT	MI0012808	-6.0969	1.791e-10	2.33725e-08
	eca-miR-485-5p	AGAGGCTGGCCGTGATGAATTC	MI0012903	-7.512	2.4484e-05	0.000348897			eca-miR-483	TCACTCCTCTCCTCCCGTCTTCTT	MI0028301	-6.04392	0.000173786	0.00254162			eca-miR-184	TGGACGGAGAACTGATAAGGGT	MI0012650	36.1196	4.7666e-09	4.14694e-07
	eca-miR-23b	ATCACATTGCCAGGGATTACC	MI0012863	5.504	4.23363e-05	0.000567805			eca-miR-432	TCTTGGAGTAGGTCATTGGGTGG	MI0012901	-6.02398	0.000184703	0.00254239			eca-miR-100	AACCCGTAGATCCGAACTTGTG	MI0012732	-4.06268	1.96282e-07	1.28074e-05
	eca-miR-122	TGGAGTGTGACAATGGTGTTTG	MI0012747	-5.76835	4.76882e-05	0.000572454			eca-miR-20a	TAAAGTGCTTATAGTGCAGGTAG	MI0012835	-7.98788	0.000225805	0.00293546			eca-miR-125a-5p	TCCCTGAGACCCTTTAACCTGTGA	MI0012760	3.73031	1.68487e-06	8.79503e-05
	eca-miR-486-5p	TCCTGTACTGAGCTGCCCCGAG	MI0012931	-7.36839	4.77045e-05	0.000572454			eca-miR-485-3p	GTCATACACGGCTCTCCTCTCT	MI0012903	-7.8191	0.000269147	0.00331476			eca-miR-7	TGGAAGACTAGTGATTTTGTTGT	MI0012661	10.9367	4.52891e-06	0.000197008
	eca-miR-128	TCACAGTGAACCGGTCTCTTT	MI0012821	-6.51164	5.3828e-05	0.000613639			eca-miR-485-5p	AGAGGCTGGCCGTGATGAATTC	MI0012903	-5.03538	0.000351732	0.00411527			eca-miR-130b	CAGTGCAATGATGAAAGGGCAT	MI0012748	-30.9998	1.21771e-05	0.000454032
	eca-miR-200a	TAACACTGTCTGGTAACGATGT	MI0012665	-6.70878	8.29373e-05	0.000900462			eca-miR-96	TTTGGCACTAGCACATTTTTGCT	MI0012702	6.86559	0.000467412	0.00475541			eca-miR-93	CAAAGTGCTGTTCGTGCAGGTAG	MI0012804	8.35519	3.72784e-05	0.00121621
	eca-miR-146b-5p	TGAGAACTGAATTCCATAGGCT	MI0012648	3.72207	0.000140842	0.00145964			eca-let-7c	TGAGGTAGTAGGTTGTATGGTT	MI0012925	2.2723	0.000438322	0.00475541			eca-miR-451	AAACCGTTACCATTACTGTGTT	MI0012785	-6.54633	0.000133711	0.00387761
	eca-miR-543	AAACATTCGCGGTGCACTTCTT	MI0012912	-4.02127	0.000192442	0.00190769			eca-miR-25	CATTGCACTTGTCTCGGTCTGA	MI0012801	-2.88973	0.000458085	0.00475541			eca-miR-146b-5p	TGAGAACTGAATTCCATAGGCT	MI0012648	-3.88214	0.00026272	0.006857
	eca-miR-340-5p	TTATAAAGCAATGAGACTGATT	MI0012811	-3.46333	0.000241616	0.00223549			eca-miR-19b	TGTGCAAATCCATGCAAAACTGA	MI0012834	-5.19467	0.000604974	0.0058985			eca-miR-106b	TAAAGTGCTGACAGTGCAGAT	MI0012797	7.38576	0.000987454	0.0234296
	eca-miR-93	CAAAGTGCTGTTCGTGCAGGTAG	MI0012804	-5.63573	0.00024512	0.00223549			eca-miR-486-5p	TCCTGTACTGAGCTGCCCCGAG	MI0012931	-5.26057	0.00071366	0.00642294			eca-miR-1301	TTGCAGCTGCCTGGGAGTGATTTC	MI0012815	8.48199	0.00151265	0.0329001
	eca-miR-92a	TATTGCACTTGTCCCGGCCTGT	MI0012836	-3.07888	0.000273814	0.00240114			eca-miR-1301	TTGCAGCTGCCTGGGAGTGATTTC	MI0012815	-6.89791	0.000686268	0.00642294			eca-miR-20a	TAAAGTGCTTATAGTGCAGGTAG	MI0012835	6.70328	0.00171649	0.0344617
	eca-miR-671-3p	TCCGGTTCTCAGGGCTCCACC	MI0012701	-16.5822	0.000299775	0.00253143			eca-miR-28-5p	AAGGAGCTCACAGTCTATTGAG	MI0012840	5.32755	0.000767044	0.00664771			eca-miR-302b	TAAGTGCTTCCATGTTTTAGTAG	MI0012668	-68.1327	0.00249124	0.0464438
	eca-miR-28-5p	AAGGAGCTCACAGTCTATTGAG	MI0012840	5.79934	0.000436318	0.00355287			eca-miR-532-5p	CATGCCTTGAGTGTAGGACCGT	MI0012979	-2.52708	0.00107516	0.00898525
	eca-miR-1839	AAGGTAGATAGAACAGGTCTTG	MI0012649	-3.27835	0.000659382	0.00507865			eca-miR-433	ATCATGATGGGCTCCTCGGTGT	MI0012902	-9.18523	0.00126892	0.00957831			Name	Feature ID	miRBase accession	FC (In SAN)	P-value	FDR p-value
	eca-miR-149	TCTGGCTCCGTGTCTTCACTCCC	MI0012725	-5.05005	0.000690519	0.00507865			eca-miR-142-3p	TGTAGTGTTTCCTACTTTATGGA	MI0012771	-12.1431	0.0012551	0.00957831		SAN vs FOV	eca-let-7c	TGAGGTAGTAGGTTGTATGGTT	MI0012925	3.19552	4.19139e-06	0.00120293
	eca-miR-485-3p	GTCATACACGGCTCTCCTCTCT	MI0012903	-7.07476	0.000685042	0.00507865			eca-miR-490-3p	CAACCTGGAGGACTCCATGCTG	MI0012698	-12.971	0.00126815	0.00957831		(n=8)	eca-miR-3958	CAGATATTGCACGGTTGATCTCTT	MI0028104	-11.3404	1.28692e-05	0.00184674
	eca-miR-423-3p	AGCTCGGTCTGAGGCCCCTCAGT	MI0012784	-2.61117	0.000750627	0.00534822			eca-miR-340-5p	TTATAAAGCAATGAGACTGATT	MI0012811	-2.89211	0.00133115	0.00973404			eca-miR-146a	TGAGAACTGAATTCCATGGGTT	MI0012809	-3.38578	7.18909e-05	0.00597752
	eca-miR-196b	TAGGTAGTTTCCTGTTGTTGGG	MI0012693	6.37567	0.000782608	0.00538616			eca-miR-195	TAGCAGCACAGAAATATTGGC	MI0012774	3.74231	0.00137787	0.00977036			eca-miR-192	CTGACCTATGAATTGACAGCC	MI0012792	-5.45586	8.33104e-05	0.00597752
	eca-miR-615-3p	TCCGAGCCTGGGTCTCCCTCTC	MI0012729	-8.52805	0.0008032	0.00538616			eca-miR-543	AAACATTCGCGGTGCACTTCTT	MI0012912	-3.20066	0.0015976	0.0106811			eca-miR-409-3p	GAATGTTGCTCGGTGAACCCCT	MI0012896	-3.0175	0.000248314	0.0142532
	eca-miR-141	TAACACTGTCTGGTAAAGATGG	MI0012723	-17.762	0.000856238	0.00557778			eca-miR-22	AAGCTGCCAGTTGAAGAACTGT	MI0012778	-4.87162	0.00157072	0.0106811			eca-miR-1388	AGGACTGTCCAACCTGAGAATGGT	MI0028115	-4.63933	0.000408982	0.019563
	eca-miR-20a	TAAAGTGCTTATAGTGCAGGTAG	MI0012835	-6.41358	0.000956821	0.00605987			eca-miR-182	TTTGGCAATGGTAGAACTCACACTG	MI0012691	3.05319	0.00165299	0.0107444			eca-miR-96	TTTGGCACTAGCACATTTTTGCT	MI0012702	8.94643	0.000667949	0.0251252
	eca-miR-17	CAAAGTGCTTACAGTGCAGGTAG	MI0012831	-6.1332	0.00106456	0.00655996			eca-miR-196a	TAGGTAGTTTCATGTTGTTGGG	MI0012775	4.94415	0.00192804	0.0117815			eca-miR-363	AATTGCACGGTATCCATCTGTA	MI0012958	-8.19356	0.000700353	0.0251252
	eca-miR-495	AAACAAACATGGTGCACTTCTT	MI0012908	-4.48779	0.00114047	0.00684283			eca-miR-100	AACCCGTAGATCCGAACTTGTG	MI0012732	2.16733	0.00196214	0.0117815
	eca-miR-497	CAGCAGCACACTGTGGTTTGT	MI0012787	8.8732	0.00120719	0.00705742			eca-miR-215	ATGACCTATGAATTGACAGAC	MI0012938	-3.63523	0.00196359	0.0117815			Name	Feature ID	miRBase accession	FC (in SAN)	P-value	FDR p-value
	eca-miR-329b	AACGAACCTGGTTAACCTCTTTT	MI0028106	-7.40898	0.00128218	0.00730843			eca-miR-23b	ATCACATTGCCAGGGATTACC	MI0012863	3.57993	0.00226217	0.0132337		SAN vs SOV	eca-miR-615-3p	TCCGAGCCTGGGTCTCCCTCTC	MI0012729	15.9595	1.41055e-05	0.00183372
	eca-miR-10a	TACCCTGTAGATCCGAATTTGTG	MI0012768	-2.90786	0.00135243	0.00752082			eca-miR-146a	TGAGAACTGAATTCCATGGGTT	MI0012809	-2.35889	0.00266634	0.0148553		(n=6)	eca-miR-221	AGCTACATTGTCTGCTGGGTTTC	MI0012951	3.53946	6.83365e-05	0.00444187
	eca-miR-363	AATTGCACGGTATCCATCTGTA	MI0012958	-6.44349	0.00181223	0.00983779			eca-miR-32	TATTGCACATTACTAAGTTGCA	MI0012924	-7.01535	0.00263501	0.0148553			eca-miR-200b	TAATACTGCCTGGTAATGATGA	MI0012666	4.09802	0.000128795	0.00558111
	eca-miR-490-3p	CAACCTGGAGGACTCCATGCTG	MI0012698	-14.6118	0.00197031	0.0104472			eca-miR-130b	CAGTGCAATGATGAAAGGGCAT	MI0012748	9.05932	0.00281025	0.015293			eca-miR-206	TGGAATGTAAGGAAGTGTGTGG	MI0012845	9.85296	0.000216322	0.00703047
	eca-miR-182	TTTGGCAATGGTAGAACTCACACTG	MI0012691	2.99756	0.00205983	0.0105934			eca-miR-197	TTCACCACCTTCTCCACCCAGC	MI0012711	-2.94848	0.00337677	0.0179583			eca-miR-149	TCTGGCTCCGTGTCTTCACTCCC	MI0012725	5.5134	0.000339394	0.00882424
	eca-miR-183	TATGGCACTGGTAGAATTCACT	MI0012692	-3.28227	0.00218722	0.010841			eca-miR-224	CAAGTCACTAGTGGTTCCGTT	MI0012954	7.17639	0.00356173	0.018521			eca-miR-328	CTGGCCCTCTCTGCCCTTCCGT	MI0012684	3.47756	0.00191732	0.041542
	eca-miR-191a	CAACGGAATCCCAAAAGCAGCTG	MI0012825	-2.50285	0.00241445	0.0117126			eca-miR-744	TGCGGGGCTAGGGCTAACAGCAGT	MI0028274	-4.63751	0.00394337	0.0200598
	eca-miR-206	TGGAATGTAAGGAAGTGTGTGG	MI0012845	-6.4544	0.00261098	0.0124021			eca-miR-497	CAGCAGCACACTGTGGTTTGT	MI0012787	6.64082	0.0052374	0.0260756
	eca-miR-1301	TTGCAGCTGCCTGGGAGTGATTTC	MI0012815	-13.5447	0.00273675	0.0127343			eca-miR-27a	TTCACAGTGGCTAAGTTCCGC	MI0012739	-2.84058	0.00539534	0.0263023
	eca-miR-432	TCTTGGAGTAGGTCATTGGGTGG	MI0012901	-4.04946	0.00300979	0.0137247			eca-miR-329b	AACGAACCTGGTTAACCTCTTTT	MI0028106	-4.94499	0.005739	0.0268585
	eca-miR-146a	TGAGAACTGAATTCCATGGGTT	MI0012809	-2.29847	0.00365992	0.016362			eca-miR-137	TTATTGCTTAAGAATACGCGTAG	MI0012705	-87.2407	0.00571167	0.0268585
	eca-miR-27a	TTCACAGTGGCTAAGTTCCGC	MI0012739	-2.94383	0.00404118	0.017719			eca-miR-363	AATTGCACGGTATCCATCTGTA	MI0012958	-4.95803	0.00587679	0.0269641
	eca-miR-192	CTGACCTATGAATTGACAGCC	MI0012792	-3.08254	0.00479176	0.0202319			eca-miR-187	TCGTGTCTTGTGTTGCAGCCGG	MI0012751	-4.98411	0.00634501	0.0285525
	eca-miR-744	TGCGGGGCTAGGGCTAACAGCAGT	MI0028274	-4.79641	0.00474989	0.0202319			eca-miR-23a	ATCACATTGCCAGGGATTTCC	MI0012737	2.17651	0.00710573	0.0313725
	eca-miR-24	TGGCTCAGTTCAGCAGGAACAG	MI0012738	-3.23561	0.00527055	0.0214635			eca-miR-191a	CAACGGAATCCCAAAAGCAGCTG	MI0012825	-2.2288	0.00785435	0.0339527
	eca-miR-142-3p	TGTAGTGTTTCCTACTTTATGGA	MI0012771	-7.02522	0.00527174	0.0214635			eca-miR-200a	TAACACTGTCTGGTAACGATGT	MI0012665	-3.47954	0.00798033	0.0339527
	eca-miR-598	TACGTCATCGTTGTCATCGTCA	MI0012678	-10.4336	0.00547442	0.0218977			eca-miR-369-3p	AATAATACATGGTTGATCTTT	MI0012886	-5.97442	0.00816715	0.034127
	eca-miR-137	TTATTGCTTAAGAATACGCGTAG	MI0012705	-12.897	0.00614805	0.0241682			eca-miR-106b	TAAAGTGCTGACAGTGCAGAT	MI0012797	-4.03066	0.00856838	0.0345859
	eca-miR-26a	TTCAAGTAATCCAGGATAGGCT	MI0012728	2.07542	0.00637949	0.024653			eca-miR-17	CAAAGTGCTTACAGTGCAGGTAG	MI0012831	-4.20503	0.00857257	0.0345859
	eca-miR-96	TTTGGCACTAGCACATTTTTGCT	MI0012702	4.59168	0.00676026	0.025689			eca-miR-200b	TAATACTGCCTGGTAATGATGA	MI0012666	2.59562	0.00883008	0.035021
	eca-miR-199a-3p	ACAGTAGTCTGCACATTGGTTA	MI0012712	2.61483	0.00693152	0.025908			eca-miR-592	TTGTGTCAATATGCGATGATGT	MI0012699	-64.7282	0.00923651	0.0360224
	eca-miR-433	ATCATGATGGGCTCCTCGGTGT	MI0012902	-5.81069	0.00723149	0.0265932			eca-miR-494	TGAAACATACACGGGAAACCTC	MI0012907	-3.21764	0.00984855	0.0375853
	eca-miR-335	TCAAGAGCAATAACGAAAAATGT	MI0012696	4.85315	0.0081543	0.0295108			eca-miR-194	TGTAACAGCAACTCCATGTGGA	MI0012793	-4.41931	0.0099585	0.0375853
	eca-miR-32	TATTGCACATTACTAAGTTGCA	MI0012924	-5.19623	0.00953019	0.0339513			eca-miR-214	ACAGCAGGCACAGACAGGCAGT	MI0012714	2.48741	0.0121817	0.0445392
	eca-miR-542-3p	TGTGACAGATTGATAACTGAAA	MI0012980	4.92169	0.0104657	0.0367104			eca-miR-107a	AGCAGCATTGTACAGGGCTATGA	MI0012805	-2.41268	0.0120412	0.0445392
	eca-miR-197	TTCACCACCTTCTCCACCCAGC	MI0012711	-2.5375	0.0117611	0.0400227			eca-miR-142-5p	CATAAAGTAGAAAGCACTACT	MI0012771	-7.99291	0.0127575	0.0459269
	eca-miR-194	TGTAACAGCAACTCCATGTGGA	MI0012793	-4.39652	0.0117583	0.0400227			eca-miR-326	CCTCTGGGCCCTTCCTCCAGC	MI0012740	-5.27211	0.0133609	0.0473705
	eca-miR-424	CAGCAGCAATTCATGTTTTGAA	MI0012963	3.4257	0.0120333	0.0403471			eca-miR-672	TGAGGTTGGTGTACTGTGTGTGA	MI0012984	10.2327	0.0137845	0.048143
	eca-miR-493b	TGAAGGTCTTCCGTGTGCCAGG	MI0012906	6.844	0.0126599	0.0409133
	eca-miR-106b	TAAAGTGCTGACAGTGCAGAT	MI0012797	-3.80272	0.0125038	0.0409133
	eca-miR-487b	AATCGTACAGGGTCATCCACTT	MI0012905	-4.85213	0.0127405	0.0409133
	eca-miR-34c	AGGCAGTGTAGTTAGCTGATTGC	MI0012742	3.76515	0.0142577	0.0448348
	eca-miR-660	TACCCATTGCATATCGGAGTTG	MI0012983	3.03728	0.014355	0.0448348
	eca-miR-107a	AGCAGCATTGTACAGGGCTATGA	MI0012805	-2.35455	0.0148092	0.0456285
	eca-miR-205	TCCTTCATTCCACCGGAGTCTG	MI0012713	-4.87865	0.0157922	0.0480084
